# Supplementary material for: Examining the relationship between maternal body size, gestational glucose tolerance status, mode of delivery and ethnicity on human milk microbiota at three months post-partum
Source: BMC Microbiol. 2020 Jul 20;20:219. doi: 10.1186/s12866-020-01901-9 (PMC7372813; doi:10.1186/s12866-020-01901-9)
Supplement: Supplementary file 2 — Additional file 2: Table S2. The intersection of pre-pregnancy BMI and gestational glucose tolerance status. [file 12866_2020_1901_MOESM2_ESM.xlsx]

## Sheet: Table S2
Pre-pregnancy BMI	Healthy	Overweight	Obese	Total
Gestational diabetes	16	5	3	24
Impaired glucose tolerance	12	5	3	20
Normoglycemic	44	20	5	69
Total	72	30	11	113
