# Supplementary material for: Examining the relationship between maternal body size, gestational glucose tolerance status, mode of delivery and ethnicity on human milk microbiota at three months post-partum
Source: BMC Microbiol. 2020 Jul 20;20:219. doi: 10.1186/s12866-020-01901-9 (PMC7372813; doi:10.1186/s12866-020-01901-9)
Supplement: Supplementary file 4 — Additional file 4: Table S4. The association between maternal characteristics and milk microbiota alpha-diversity. Pre-pregnancy BMI and post-partum BMI models were adjusted for maternal glucose tolerance status, mode of delivery, DNA extraction and PCR sequencing batches. Ethnicity was adjusted for DNA extraction and PCR sequencing batch effects. [file 12866_2020_1901_MOESM4_ESM.xlsx]

## Sheet: Table S4
	Chao1 alpha diversity metric			Shannon index alpha diversity metric
Pre-pregnancy BMI model	Effect	P-value		Effect	P-value
	Mode of delivery	0.5417		Mode of delivery	0.9184
	Pre-pregnancy BMI	0.859		Pre-pregnancy BMI	0.7143
	Glucose tolerance status	0.3415		Glucose tolerance status	0.8715
Post-partum BMI model	Effect	P-value		Effect	P-value
	Mode of delivery	0.5658		Mode of delivery	0.9183
	Post-partum BMI	0.945		Post-partum BMI	0.8905
	Glucose tolerance status	0.3069		Glucose tolerance status	0.8968
Ethnicity model	Effect	P-value		Effect	P-value
	Ethnicity	0.3887		Ethnicity	0.8806
