# Supplementary material for: Examining the relationship between maternal body size, gestational glucose tolerance status, mode of delivery and ethnicity on human milk microbiota at three months post-partum
Source: BMC Microbiol. 2020 Jul 20;20:219. doi: 10.1186/s12866-020-01901-9 (PMC7372813; doi:10.1186/s12866-020-01901-9)
Supplement: Supplementary file 10 — Additional file 10: Table S8. The association between maternal characteristics and the top 5 phyla. PreBMI, Pre-pregnancy BMI; PostBMI, Post-partum BMI. [file 12866_2020_1901_MOESM10_ESM.xlsx]

## Sheet: Table S8
Phylum model: Proteobacteria (PreBMI)					Phylum model: Firmicutes (PreBMI)					Phylum model: Bacteroidetes (PreBMI)					Phylum model: Actinobacteria (PreBMI)					Phylum model: Fusobacteria (PreBMI)
Variable	Group effect p-value				Variable	Group effect p-value				Variable	Group effect p-value				Variable	Group effect p-value				Variable	Group effect p-value
Mode of delivery	0.763				Mode of delivery	0.8626				Mode of delivery	0.0664				Mode of delivery	0.8257				Mode of delivery	0.2586
Pre-pregnancy BMI	0.0194				Pre-pregnancy BMI	0.0601				Pre-pregnancy BMI	0.0051				Pre-pregnancy BMI	0.0391				Pre-pregnancy BMI	0.1771
Glucose tolerance status	0.9147				Glucose tolerance status	0.9606				Glucose tolerance status	0.0702				Glucose tolerance status	0.8264				Glucose tolerance status	0.6719
Pairwise comparison	IRR	95% confidence interval	p-value		Pairwise comparison	IRR	95% confidence interval	p-value		Pairwise comparison	IRR	95% confidence interval	p-value		Pairwise comparison	IRR	95% confidence interval	p-value		Pairwise comparison	IRR	95% confidence interval	p-value
GDM vs IGT	1.0327	0.7733-1.3791	0.8274		GDM vs IGT	0.9551	0.6037-1.5110	0.8443		GDM vs IGT	0.4048	0.1427-1.1476	0.0889		GDM vs IGT	1.162	0.6256-2.1583	0.6346		GDM vs IGT	0.597	0.1598-2.2307	0.4431
GDM vs normoglycemic	1.0492	0.8393-1.3118	0.6731		GDM vs normoglycemic	0.9504	0.6555-1.3574	0.7797		GDM vs normoglycemic	0.3429	0.1379-0.8525	0.0213		GDM vs normoglycemic	0.9822	0.6111-1.5788	0.941		GDM vs normoglycemic	0.9374	0.3063-2.8687	0.9098
IGT vs normoglycemic	1.016	0.7918-1.3037	0.9006		IGT vs normoglycemic	0.9951	0.6724-1.4726	0.9804		IGT vs normoglycemic	0.8471	0.4261-1.6839	0.6359		IGT vs normoglycemic	0.8453	0.4932-1.4487	0.5409		IGT vs normoglycemic	1.5701	0.5313-4.6403	0.4145
Scheduled CS vs vaginal	0.9298	0.7276-1.1882	0.5608		Scheduled CS vs vaginal	1.0929	0.7453-1.6027	0.6492		Scheduled CS vs vaginal	2.1585	1.1241-4.1446	0.0208		Scheduled CS vs vaginal	1.02	0.6103-1.7046	0.9398		Scheduled CS vs vaginal	1.5908	0.6241-4.0551	0.3308
Unscheduled CS vs vaginal	0.9352	0.7485-1.1685	0.5557		Unscheduled CS vs vaginal	1.078	0.7587-1.5318	0.6751		Unscheduled CS vs vaginal	1.6221	0.8075-3.2583	0.1741		Unscheduled CS vs vaginal	1.1525	0.7262-1.8291	0.547		Unscheduled CS vs vaginal	0.4886	0.1286-1.8563	0.293
Scheduled CS vs unscheduled CS	0.9942	0.7486-1.3204	0.9679		Scheduled CS vs unscheduled CS	1.0138	0.6554-1.5682	0.9509		Scheduled CS vs unscheduled CS	1.3307	0.6680-2.6510	0.4165		Scheduled CS vs unscheduled CS	0.885	0.5061-1.5476	0.6683		Scheduled CS vs unscheduled CS	3.2556	0.7770-13.6416	0.1064
Overweight vs healthy	1.2273	1.0044-1.4998	0.0452		Overweight vs healthy	0.6942	0.4808-1.0023	0.0515		Overweight vs healthy	0.6929	0.3404-1.4104	0.3116		Overweight vs healthy	0.7882	0.4835-1.2848	0.3397		Overweight vs healthy	1.9693	0.8703-4.4562	0.1038
Obese vs healthy	0.765	0.5360-1.0918	0.1399		Obese vs healthy	1.2238	0.7847-1.9087	0.3731		Obese vs healthy	2.5613	1.2697-5.1668	0.0086		Obese vs healthy	1.7565	1.0136-3.0440	0.0446		Obese vs healthy	0.7255	0.1648-3.1948	0.6714
Obese vs overweight	0.6233	0.4315-0.9002	0.0117		Obese vs overweight	1.763	1.0582-2.9372	0.0295		Obese vs overweight	3.6967	1.6112-8.4816	0.002		Obese vs overweight	2.2286	1.1899-4.1739	0.0123		Obese vs overweight	0.3684	0.0835-1.6248	0.1872
Phylum model: Proteobacteria (PostBMI)					Phylum model: Firmicutes (PostBMI)					Phylum model: Bacteroidetes (PostBMI)					Phylum model: Actinobacteria (PostBMI)					Phylum model: Fusobacteria (PostBMI)
Variable	Group effect p-value				Variable	Group effect p-value				Variable	Group effect p-value				Variable	Group effect p-value				Variable	Group effect p-value
Mode of delivery	0.8109				Mode of delivery	0.8987				Mode of delivery	0.1041				Mode of delivery	0.9726				Mode of delivery	0.1544
Pre-pregnancy BMI	0.5607				Post-pregnancy BMI	0.7499				Post-pregnancy BMI	0.4466				Pre-pregnancy BMI	0.0058				Pre-pregnancy BMI	0.9579
Glucose tolerance status	0.989				Glucose tolerance status	0.9863				Glucose tolerance status	0.1896				Glucose tolerance status	0.767				Glucose tolerance status	0.672
										Pairwise comparison	IRR	95% confidence interval	p-value		Pairwise comparison	IRR	95% confidence interval	p-value		Pairwise comparison	IRR	95% confidence interval	p-value
Pairwise comparison	IRR	95% confidence interval	p-value		Pairwise comparison	IRR	95% confidence interval	p-value		GDM vs IGT	0.4434	0.1403-1.4007	0.1658		GDM vs IGT	1.2464	0.6764-2.2966	0.48		GDM vs IGT	0.5722	0.1580-2.0729	0.3953
GDM vs IGT	1.0191	0.7582-1.3698	0.9003		GDM vs IGT	0.9629	0.6026-1.5387	0.8744		GDM vs normoglycemic	0.3967	0.1469-10715	0.0682		GDM vs normoglycemic	1.0574	0.6639-1.6842	0.8141		GDM vs normoglycemic	0.8341	0.2794-2.4897	0.7451
GDM vs normoglycemic	1.016	0.8089-1.2763	0.8913		GDM vs normoglycemic	0.9913	0.6906-1.4229	0.9621		IGT vs normoglycemic	0.8947	0.4191-1.9101	0.7736		IGT vs normoglycemic	0.8484	0.4996-1.4407	0.5429		IGT vs normoglycemic	1.4576	0.5149-4.1265	0.4779
IGT vs normoglycemic	0.997	0.7739-1.2844	0.9814		IGT vs normoglycemic	1.0295	0.6919-1.5318	0.8861		Scheduled CS vs vaginal	2.1553	1.0461-4.4409	0.0373		Scheduled CS vs vaginal	1.0302	0.6235-1.7022	0.9075		Scheduled CS vs vaginal	1.8415	0.7640-4.4388	0.1737
Scheduled CS vs vaginal	0.9317	0.7253-1.1970	0.5802		Scheduled CS vs vaginal	1.0829	0.7306-1.6050	0.6915		Unscheduled CS vs vaginal	1.6969	0.7888-3.6507	0.1761		Unscheduled CS vs vaginal	1.0561	0.6666-1.6734	0.8161		Unscheduled CS vs vaginal	0.5096	0.1364-1.9040	0.3162
Unscheduled CS vs vaginal	0.9457	0.7507-1.1914	0.6355		Unscheduled CS vs vaginal	1.0654	0.7418-1.5302	0.7317		Scheduled CS vs unscheduled CS	1.2701	0.5871-2.7479	0.5437		Scheduled CS vs unscheduled CS	0.9755	0.5610-1.6960	0.9298		Scheduled CS vs unscheduled CS	3.6135	0.8946-14.5953	0.0713
Scheduled CS vs unscheduled CS	0.9853	0.7364-1.3182	0.9204		Scheduled CS vs unscheduled CS	1.0164	0.6483-1.5937	0.9433		Overweight vs healthy	0.6955	0.3633-1.3317	0.2732		Overweight vs healthy	0.8647	0.5555-1.3461	0.5197		Overweight vs healthy	1.1327	0.4845-2.6477	0.7737
Overweight vs healthy	1.0949	0.8928-1.3427	0.384		Overweight vs healthy	0.8834	0.6380-1.2232	0.4552		Obese vs healthy	1.1035	0.4550-2.6764	0.8274		Obese vs healthy	2.0214	1.1800-3.4629	0.0104		Obese vs healthy	1.1027	0.3597-3.3803	0.8642
Obese vs healthy	0.9604	0.7092-1.3007	0.7941		Obese vs healthy	0.9963	0.6204-1.5050	0.8794		Obese vs overweight	1.5867	0.6472-3.8899	0.313		Obese vs overweight	2.3377	1.3755-3.9731	0.0017		Obese vs overweight	0.9735	0.3270-2.8985	0.9616
Obese vs overweight	0.8772	0.6527-1.1789	0.385		Obese vs overweight	1.0939	0.7028-1.7024	0.691
										Phylum model: Bacteroidetes					Phylum model: Actinobacteria					Phylum model: Fusobacteria
Phylum model: Proteobacteria					Phylum model: Firmicutes					Variable	Group effect p-value				Variable	Group effect p-value				Variable	Group effect p-value
Variable	Group effect p-value				Variable	Group effect p-value				Ethnicity	0.5629				Ethnicity	0.2662				Ethnicity	0.4413
Ethnicity	0.564				Ethnicity	0.5118
										Pairwise comparison	IRR				Pairwise comparison	IRR	95% confidence interval	p-value		Pairwise comparison	IRR	95% confidence interval	p-value
Pairwise comparison	IRR	95% confidence interval	p-value		Pairwise comparison	IRR	95% confidence interval	p-value		White vs asian	0.8741	95% confidence interval	p-value		White vs asian	0.756	0.4727-1.2091	0.243		White vs asian	1.2026	0.3655-3.9458	0.7609
White vs asian	1.1117	0.8854-1.3959	0.3618		White vs asian	0.8844	0.6356-1.2307	0.2222		White vs other	0.6491	0.3704-20629	0.7587		White vs other	0.7005	0.4350-1.1281	0.1432		White vs other	0.6064	0.2505-1.4678	0.2674
White vs other	0.9669	0.7700-1.2141	0.7719		White vs other	1.1365	0.7770-1.6623	0.5779		Asian vs other	0.7426	0.2944-1.4314	0.2841		Asian vs other	0.9266	0.5386-1.5943	0.7832		Asian vs other	0.5042	0.1417-1.7937	0.2903
Asian vs other	0.8697	0.6609-1.1444	0.3189		Asian vs other	1.285	0.8373-1.9719	0.1358				0.2851-1.9343	0.5424
