# Supplementary material for: Examining the relationship between maternal body size, gestational glucose tolerance status, mode of delivery and ethnicity on human milk microbiota at three months post-partum
Source: BMC Microbiol. 2020 Jul 20;20:219. doi: 10.1186/s12866-020-01901-9 (PMC7372813; doi:10.1186/s12866-020-01901-9)
Supplement: Supplementary file 11 — Additional file 11: Table S9. The association between maternal characteristics and the top 10 genera. PreBMI, Pre-pregnancy BMI; PostBMI, Post-partum BMI. [file 12866_2020_1901_MOESM11_ESM.xlsx]

## Sheet: Table S9
Genus model: Pseudomonas (PreBMI)					Genus model: Streptococcus (PreBMI)					Genus model: Staphylococcus (PreBMI)					Genus model: Veillonella (PreBMI)					Genus model: Acinetobacter (PreBMI)					Genus model: Gemella (PreBMI)					Genus model: Corynebacterium (PreBMI)					Genus model: Rothia (PreBMI)					Genus model: Aeromonas (PreBMI)					Genus model: Brevundimonas (PreBMI)
Variable	Group effect p-value				Variable	Group effect p-value				Variable	Group effect p-value				Variable	Group effect p-value				Variable	Group effect p-value				Variable	Group effect p-value				Variable	Group effect p-value				Variable	Group effect p-value				Variable	Group effect p-value				Variable	Group effect p-value
Mode of delivery	0.5961				Mode of delivery	0.9053				Mode of delivery	0.0595				Mode of delivery	0.6862				Mode of delivery	0.7849				Mode of delivery	0.7693				Mode of delivery	0.4607				Mode of delivery	0.9402				Mode of delivery	0.8113				Mode of delivery	<0.0001
Pre-pregnancy BMI	0.0552				Pre-pregnancy BMI	0.083				Pre-pregnancy BMI	0.0109				Pre-pregnancy BMI	0.0294				Pre-pregnancy BMI	0.9502				Pre-pregnancy BMI	0.9954				Pre-pregnancy BMI	0.0003				Pre-pregnancy BMI	0.4187				Pre-pregnancy BMI	0.8061				Pre-pregnancy BMI	<0.0001
Glucose tolerance status	0.4955				Glucose tolerance status	0.9841				Glucose tolerance status	0.6044				Glucose tolerance status	0.2298				Glucose tolerance status	0.2901				Glucose tolerance status	0.3269				Glucose tolerance status	0.4452				Glucose tolerance status	0.993				Glucose tolerance status	0.6364				Glucose tolerance status	0.166
																									Pre-pregnancy BMI*Glucose tolerance status	0.0014
Pairwise comparison	IRR	95% confidence interval	p-value		Pairwise comparison	IRR	95% confidence interval	p-value		Pairwise comparison	IRR	95% confidence interval	p-value		Pairwise comparison	IRR	95% confidence interval	p-value		Pairwise comparison	IRR	95% confidence interval	p-value		Pairwise comparison	IRR	95% confidence interval	p-value		Pairwise comparison	IRR	95% confidence interval	p-value		Pairwise comparison	IRR	95% confidence interval	p-value		Pairwise comparison	IRR	95% confidence interval	p-value		Pairwise comparison	IRR	95% confidence interval	p-value
GDM vs IGT	1.166	0.8370-1.6244	0.3639		GDM vs IGT	0.9493	0.5367-1.6789	0.858		GDM vs IGT	1.6675	0.5879-4.7296	0.3364		GDM vs IGT	0.3956	0.1265-1.2373	0.111		GDM vs IGT	0.4181	0.1366-1.2798	0.1266		GDM vs IGT	2.8223	0.4774-16.6858	0.2525		GDM vs IGT	2.2963	0.6298-8.3723	0.2079		GDM vs IGT	0.9606	0.3028-3.0475	0.9455		GDM vs IGT	9.8219	0.0000-1.06E10	0.8296		GDM vs IGT	0.3236	0.0301-3.4807	0.3519
GDM vs normoglycemic	1.1561	0.8983-1.4879	0.2597		GDM vs normoglycemic	0.9793	0.6308-1.5204	0.9258		GDM vs normoglycemic	1.0735	0.5245-2.1975	0.846		GDM vs normoglycemic	0.6813	0.2365-1.9631	0.4773		GDM vs normoglycemic	0.6447	0.2353-1.7661	0.3932		GDM vs normoglycemic	2.4363	0.5713-10.3894	0.2288		GDM vs normoglycemic	1.3766	0.5777-3.2801	0.4706		GDM vs normoglycemic	0.9463	0.3790-2.3623	0.9058		GDM vs normoglycemic	0.1078	0.0006-18.6951	0.3971		GDM vs normoglycemic	0.1912	0.0338-1.0817	0.0613
IGT vs normoglycemic	0.9915	0.7408-1.3270	0.9543		IGT vs normoglycemic	1.0316	0.6355-1.6748	0.8997		IGT vs normoglycemic	0.6438	0.2489-1.6650	0.3637		IGT vs normoglycemic	1.7222	0.7549-3.9290	0.1964		IGT vs normoglycemic	1.542	0.6986-3.4036	0.2837		IGT vs normoglycemic	0.8632	0.1152-6.4696	0.8862		IGT vs normoglycemic	0.5995	0.1815-1.9803	0.4013		IGT vs normoglycemic	0.9851	0.3808-2.5482	0.9753		IGT vs normoglycemic	0.011	0.000-6418330	0.6613		IGT vs normoglycemic	0.5909	0.0906-3.8548	0.5824
Scheduled CS vs vaginal	0.9176	0.6931-1.2147	0.5478		Scheduled CS vs vaginal	0.8932	0.5421-1.4718	0.6577		Scheduled CS vs vaginal	2.4329	1.1360-5.2102	0.0221		Scheduled CS vs vaginal	0.6386	0.2082-1.9585	0.4329		Scheduled CS vs vaginal	1.1237	0.4690-2.6926	0.7937		Scheduled CS vs vaginal	1.2707	0.5817-2.7761	0.5479		Scheduled CS vs vaginal	1.2024	0.4430-3.2638	0.7175		Scheduled CS vs vaginal	0.8432	0.3099-2.2942	0.7384		Scheduled CS vs vaginal	0.2989	0.0015-60.2823	0.6556		Scheduled CS vs vaginal	1.1921	0.1559-9.1164	0.8656
Unscheduled CS vs vaginal	0.8819	0.6802-1.1434	0.3427		Unscheduled CS vs vaginal	0.9866	0.6382-1.5253	0.9516		Unscheduled CS vs vaginal	1.9102	0.9007-4.0512	0.0916		Unscheduled CS vs vaginal	0.7635	0.2951-1.9751	0.5779		Unscheduled CS vs vaginal	0.7689	0.3017-1.9592	0.5818		Unscheduled CS vs vaginal	1.2228	0.6012-2.4871	0.5786		Unscheduled CS vs vaginal	1.758	0.7141-4.3281	0.2197		Unscheduled CS vs vaginal	1.0079	0.4156-2.4447	0.9861		Unscheduled CS vs vaginal	0.0113	0.0000-1325653	0.6365		Unscheduled CS vs vaginal	16.7011	5.9894-46.5697	<0.0001
Scheduled CS vs unscheduled CS	1.0405	0.7488-1.4458	0.8131		Scheduled CS vs unscheduled CS	0.9054	0.5098-1.6078	0.7344		Scheduled CS vs unscheduled CS	1.2736	0.5951-2.7260	0.5333		Scheduled CS vs unscheduled CS	0.8364	0.2338-2.9926	0.7836		Scheduled CS vs unscheduled CS	1.4615	0.4891-4.3675	0.4969		Scheduled CS vs unscheduled CS	1.0392	0.4233-2.5510	0.9332		Scheduled CS vs unscheduled CS	0.684	0.2512-1.8626	0.4574		Scheduled CS vs unscheduled CS	0.8365	0.2649-2.6417	0.761		Scheduled CS vs unscheduled CS	26.382	0.0000-6.166E9	0.7392		Scheduled CS vs unscheduled CS	0.0714	0.0111-0.4573	0.0053
Overweight vs healthy	1.23	0.9756-1.5508	0.0799		Overweight vs healthy	0.5944	0.3728-0.9479	0.0289		Overweight vs healthy	1.2635	0.6065-2.6322	0.5322		Overweight vs healthy	0.7487	0.2767-2.0260	0.5688		Overweight vs healthy	0.8833	0.3899-2.0014	0.7662		Overweight vs healthy	0.9236	0.1793-4.7570	0.9243		Overweight vs healthy	0.9702	0.3448-2.7297	0.9542		Overweight vs healthy	0.543	0.2033-1.4503	0.2231		Overweight vs healthy	0.004	0.0000-3757485	0.6007		Overweight vs healthy	8.7229	3.2403-23.4825	<0.0001
Obese vs healthy	0.7763	0.5164-1.1671	0.2236		Obese vs healthy	0.7656	0.4034-1.4530	0.4139		Obese vs healthy	3.1537	1.4712-6.7604	0.0032		Obese vs healthy	2.9075	1.1836-7.1424	0.0199		Obese vs healthy	0.8941	0.2570-3.1100	0.8603		Obese vs healthy	0.976	0.2123-4.4873	0.9751		Obese vs healthy	4.9762	2.1095-11.7386	0.0002		Obese vs healthy	0.5804	0.1226-2.7471	0.4928		Obese vs healthy	0.0282	0.0000-1245217	0.6912		Obese vs healthy	2.3994	0.1474-39.0541	0.5386
Obese vs overweight	0.6311	0.4141-0.9619	0.0323		Obese vs overweight	1.288	0.6234-2.6613	0.4942		Obese vs overweight	2.496	1.0899-5.7158	0.0305		Obese vs overweight	3.8834	1.2450-12.1136	0.0194		Obese vs overweight	1.0122	0.2644-3.8752	0.9859		Obese vs overweight	1.0568	0.1354-8.2499	0.958		Obese vs overweight	5.1292	1.7897-14.7001	0.0023		Obese vs overweight	1.0688	0.1936-5.9002	0.9391		Obese vs overweight	7.016	0.0000-4.183E12	0.888		Obese vs overweight	0.2751	0.0177-4.2697	0.3563
																									Interaction terms in pre-BMI model: BMI*glucose tolerance
Genus model: Pseudomonas (PostBMI)					Genus model: Streptococcus (PostBMI)					Genus model: Staphylococcus (PostBMI)					Genus model: Veillonella (PostBMI)					Genus model: Acinetobacter (PostBMI)					Gestational diabetes strata					Genus model: Corynebacterium (PostBMI)					Genus model: Rothia (PostBMI)					Genus model: Aeromonas (PostBMI)					Genus model: Brevundimonas (PostBMI)
Variable	Group effect p-value				Variable	Group effect p-value				Variable	Group effect p-value				Variable	Group effect p-value				Variable	Group effect p-value				Pairwise comparison	IRR	95% confidence interval	p-value		Variable	Group effect p-value				Variable	Group effect p-value				Variable	Group effect p-value				Variable	Group effect p-value
Mode of delivery	0.6951				Mode of delivery	0.8435				Mode of delivery	0.0294				Mode of delivery	0.7525				Mode of delivery	0.833				Overweight vs healthy	5.9576	1.8476-19.2098	0.0028		Mode of delivery	0.5837				Mode of delivery	0.9469				Mode of delivery	0.738				Mode of delivery	<0.0001
Pre-pregnancy BMI	0.4282				Post-pregnancy BMI	0.4418				Post-pregnancy BMI	0.023				Pre-pregnancy BMI	0.0706				Pre-pregnancy BMI	0.6099				Obese vs healthy	2.2327	0.2657-18.7607	0.4596		Pre-pregnancy BMI	<0.0001				Pre-pregnancy BMI	0.5551				Pre-pregnancy BMI	0.384				Pre-pregnancy BMI	0.0005
Glucose tolerance status	0.6451				Glucose tolerance status	0.9865				Glucose tolerance status	0.4916				Glucose tolerance status	0.8105				Glucose tolerance status	0.2319				Obese vs overweight	0.3748	0.0488-2.8789	0.3454		Glucose tolerance status	0.2242				Glucose tolerance status	0.9831				Glucose tolerance status	0.6643				Glucose tolerance status	0.038
															Pairwise comparison	IRR	95% confidence interval	p-value							Impaired glucose tolerance strata					Pairwise comparison	IRR	95% confidence interval	p-value		Pairwise comparison	IRR	95% confidence interval	p-value		Pairwise comparison	IRR	95% confidence interval	p-value		Pairwise comparison	IRR	95% confidence interval	p-value
Pairwise comparison	IRR	95% confidence interval	p-value		Pairwise comparison	IRR	95% confidence interval	p-value		Pairwise comparison	IRR	95% confidence interval	p-value		GDM vs IGT	0.6321	0.1528-2.6140	0.5265		Pairwise comparison	IRR	95% confidence interval	p-value		Pairwise comparison	IRR	95% confidence interval	p-value		GDM vs IGT	2.6178	0.8231-8.3258	0.1031		GDM vs IGT	1.0525	0.3098-3.5750	0.9347		GDM vs IGT	0.5139	0.0000-1.0952E9	0.9516		GDM vs IGT	0.3097	0.0230-4.1625	0.3766
GDM vs IGT	1.1398	0.8158-1.5924	0.4431		GDM vs IGT	0.9566	0.5323-1.7191	0.8821		GDM vs IGT	1.8094	0.6670-4.9083	0.2442		GDM vs normoglycemic	0.891	0.3117-2.5466	0.8294		GDM vs IGT	0.4025	0.1369-1.1833	0.0981		Overweight vs healthy	0.3537	0.0484-2.5848	0.3058		GDM vs normoglycemic	1.6344	0.7531-3.5470	0.214		GDM vs normoglycemic	0.9599	0.3649-2.5250	0.9339		GDM vs normoglycemic	0.0951	0.0005-16.7598	0.3726		GDM vs normoglycemic	0.121	0.0216-0.6786	0.0164
GDM vs normoglycemic	1.1185	0.8676-1.4419	0.3875		GDM vs normoglycemic	0.9941	0.6333-1.5605	0.9795		GDM vs normoglycemic	1.2948	0.6652-2.5206	0.4471		IGT vs normoglycemic	1.4096	0.4057-4.8976	0.589		GDM vs normoglycemic	0.637	0.2420-1.6766	0.361		Obese vs healthy	4.0404	1.6311-10.0085	0.0026		IGT vs normoglycemic	0.6243	0.2146-1.8167	0.3874		IGT vs normoglycemic	0.9121	0.3344-2.4874	0.8573		IGT vs normoglycemic	0.185	0.0000-2.1773E8	0.8742		IGT vs normoglycemic	0.3907	0.0540-2.8275	0.352
IGT vs normoglycemic	0.9813	0.7326-1.3145	0.8993		IGT vs normoglycemic	1.0392	0.6331-1.7057	0.8792		IGT vs normoglycemic	0.7156	0.2881-1.7776	0.471		Scheduled CS vs vaginal	0.8499	0.3005-2.4041	0.7592		IGT vs normoglycemic	1.5826	0.7415-3.3775	0.2353		Obese vs overweight	11.4219	1.4881-87.6687	0.0192		Scheduled CS vs vaginal	1.4575	0.6014-3.5323	0.4042		Scheduled CS vs vaginal	0.8366	0.2900-2.4130	0.7413		Scheduled CS vs vaginal	0.1749	0.0008-36.2233	0.5217		Scheduled CS vs vaginal	1.1619	0.1326-10.1808	0.8922
Scheduled CS vs vaginal	0.9211	0.6941-1.2223	0.5689		Scheduled CS vs vaginal	0.863	0.5126-1.4530	0.5794		Scheduled CS vs vaginal	2.6231	1.2869-5.3467	0.0079		Unscheduled CS vs vaginal	0.7136	0.2933-1.7359	0.4569		Scheduled CS vs vaginal	1.0813	0.4589-2.5481	0.8582							Unscheduled CS vs vaginal	1.4763	0.6552-3.3263	0.3473		Unscheduled CS vs vaginal	0.9568	0.3664-2.4982	0.9281		Unscheduled CS vs vaginal	0.0135	0.0000-1909419	0.6529		Unscheduled CS vs vaginal	13.0071	4.0095-42.1961	<0.0001
Unscheduled CS vs vaginal	0.9022	0.6922-1.1759	0.4464		Unscheduled CS vs vaginal	1.0086	0.6416-1.5857	0.9704		Unscheduled CS vs vaginal	1.6906	0.8186-3.4915	0.1559		Scheduled CS vs unscheduled CS	1.1911	0.3641-3.8966	0.7725		Unscheduled CS vs vaginal	0.7915	0.3202-1.9564	0.6125		Normoglycemia strata					Scheduled CS vs unscheduled CS	0.9873	0.4132-2.3588	0.977		Scheduled CS vs unscheduled CS	0.8744	0.2591-2.9509	0.8287		Scheduled CS vs unscheduled CS	12.9742	0.0000-3.6901E9	0.7964		Scheduled CS vs unscheduled CS	0.0893	0.0128-0.6245	0.0149
Scheduled CS vs unscheduled CS	1.0209	0.7315-1.4249	0.903		Scheduled CS vs unscheduled CS	0.8557	0.4706-1.5559	0.6094		Scheduled CS vs unscheduled CS	1.5516	0.7584-3.1747	0.2291		Overweight vs healthy	0.3686	0.0950-1.4298	0.149		Scheduled CS vs unscheduled CS	1.3662	0.4721-3.9531	0.5649		Pairwise comparison	IRR	95% confidence interval	p-value		Overweight vs healthy	1.6048	0.6372-4.0421	0.3156		Overweight vs healthy	0.6278	0.2593-1.5197	0.302		Overweight vs healthy	57.3391	0.1016-32370.09	0.2104		Overweight vs healthy	1.0754	0.1883-6.1417	0.9348
Overweight vs healthy	1.0928	0.8676-1.3764	0.4511		Overweight vs healthy	0.9155	0.6157-1.3612	0.6627		Overweight vs healthy	0.9266	0.4562-1.8820	0.833		Obese vs healthy	1.9634	0.7314-5.2708	0.1805		Overweight vs healthy	1.1781	0.5750-2.4139	0.6543		Overweight vs healthy	0.3784	0.1265-1.1323	0.0822		Obese vs healthy	7.7673	2.9535-20.4272	<0.0001		Obese vs healthy	1.0003	0.2837-3.5272	0.9996		Obese vs healthy	0.3758	0.0000-8735316	0.91		Obese vs healthy	9.564	2.1667-42.2157	0.0029
Obese vs healthy	0.877	0.6141-1.2525	0.4704		Obese vs healthy	0.6732	0.3668-1.2352	0.2013		Obese vs healthy	2.4001	1.1205-5.1411	0.0243		Obese vs overweight	5.3266	1.2542-22.6224	0.0234		Obese vs healthy	0.6458	0.1861-2.2409	0.4909		Obese vs healthy	0.0949	0.0021-4.3641	0.228		Obese vs overweight	4.84	2.1851-10.7205	0.0001		Obese vs overweight	1.5934	0.4353-5.8328	0.4816		Obese vs overweight	0.0066	0.0000-5254.09	0.5353		Obese vs overweight	8.8933	2.2876-34.5739	0.0016
Obese vs overweight	0.8025	0.5655-1.1370	0.2158		Obese vs overweight	0.7353	0.4003-1.3505	0.3215		Obese vs overweight	2.5903	1.2468-5.3811	0.0107							Obese vs overweight	0.5482	0.1631-1.8427	0.3311		Obese vs overweight	0.2509	0.0050-12.6365	0.4893
															Interaction terms in post-BMI model: BMI*glucose tolerance															Genus model: Corynebacterium					Genus model: Rothia					Genus model: Aeromonas					Genus model: Brevundimonas
Genus model: Pseudomonas					Genus model: Streptococcus					Genus model: Staphylococcus					Gestational diabetes strata					Genus model: Acinetobacter					Gemella model: Gemella (PostBMI)					Variable	Group effect p-value				Variable	Group effect p-value				Variable	Group effect p-value				Variable	Group effect p-value
Variable	Group effect p-value				Variable	Group effect p-value				Variable	Group effect p-value				Pairwise comparison	IRR	95% confidence interval	p-value		Variable	Group effect p-value				Variable	Group effect p-value				Ethnicity	0.0008				Ethnicity	0.5278				Ethnicity	0.0218				Ethnicity	0.0051
Ethnicity	0.2819				Ethnicity	0.6637				Ethnicity	0.6209				Overweight vs healthy	0.3507	0.0679-1.8123	0.2112		Ethnicity	0.1709				Mode of delivery	0.9378
															Obese vs healthy	1.4573	0.3238-6.5582	0.6236							Post-pregnancy BMI	0.9784				Pairwise comparison	IRR	95% confidence interval	p-value		Pairwise comparison	IRR	95% confidence interval	p-value		Pairwise comparison	IRR	95% confidence interval	p-value		Pairwise comparison	IRR	95% confidence interval	p-value
Pairwise comparison	IRR	95% confidence interval	p-value		Pairwise comparison	IRR	95% confidence interval	p-value		Pairwise comparison	IRR	95% confidence interval	p-value		Obese vs overweight	4.1553	0.6527-26.4547	0.1315		Pairwise comparison	IRR	95% confidence interval	p-value		Glucose tolerance status	0.4609				White vs asian	1.523	0.4100-5.6581	0.5298		White vs asian	1.0797	0.4678-2.4923	0.8574		White vs asian	0.1031	0.0000-368.0294	0.5862		White vs asian	0.0841	0.0154-0.4577	0.0042
White vs asian	1.2386	0.9516-1.6121	0.1116		White vs asian	0.881	0.5844-1.3281	0.5451		White vs asian	1.0782	0.4733-2.4560	0.8578							White vs asian	1.7586	0.6638-4.6591	0.2561							White vs other	0.2656	0.1203-0.5863	0.001		White vs other	1.8829	0.6275-5.6501	0.259		White vs other	0.0021	0.0000-3.7801	0.1069		White vs other	0.6724	0.0502-9.0032	0.7643
White vs other	1.0592	0.8157-1.3756	0.666		White vs other	1.1206	0.7001-1.7937	0.6351		White vs other	1.6806	0.5923-4.7685	0.3292		Impaired glucose tolerance strata					White vs other	0.6558	0.3169-1.3570	0.2555		Pairwise comparison	IRR	95% confidence interval	p-value		Asian vs other	0.1744	0.0485-0.6269	0.0075		Asian vs other	1.7438	0.5097-5.9666	0.3756		Asian vs other	0.0203	0.0007-0.5891	0.0233		Asian vs other	7.9976	0.9030-70.8301	0.0617
Asian vs other	0.8552	0.6205-1.1787	0.3392		Asian vs other	1.2721	0.7491-2.1600	0.3731		Asian vs other	1.5587	0.4804-5.0577	0.4599		Pairwise comparison	IRR	95% confidence interval	p-value		Asian vs other	0.3729	0.1308-1.0628	0.0649		GDM vs IGT	2.3206	0.6019-8.8149	0.2164
															Overweight vs healthy	0.2921	0.0056-15.1740	0.5414							GDM vs normoglycemic	1.1819	0.5288-2.6417	0.6839
															Obese vs healthy	10.7352	1.0031-114.8917	0.0497							IGT vs normoglycemic	0.5093	0.1499-1.7300	0.2795
															Obese vs overweight	36.7565	0.6907-1956.167	0.0755							Scheduled CS vs vaginal	1.1683	0.4651-2.9349	0.7406
																									Unscheduled CS vs vaginal	1.1091	0.4660-2.6398	0.815
															Normoglycemia strata										Scheduled CS vs unscheduled CS	1.0534	0.3689-3.0081	0.9226
															Pairwise comparison	IRR	95% confidence interval	p-value							Overweight vs healthy	1.0838	0.4988-2.3548	0.839
															Overweight vs healthy	0.7508	0.3164-1.7819	0.5157							Obese vs healthy	1.0729	0.3569-32247	0.9003
															Obese vs healthy	0.5083	0.1182-2.1862	0.3633							Obese vs overweight	0.9899	0.3412-2.8719	0.9851
															Obese vs overweight	0.6771	0.1554-2.9506	0.6036
																									Genus model: Gemella
															Genus model: Veillonella										Variable	Group effect p-value
															Variable	Group effect p-value									Ethnicity	0.0737
															Ethnicity	0.5289
																									Pairwise comparison	IRR	95% confidence interval	p-value
															Pairwise comparison	IRR	95% confidence interval	p-value							White vs asian	0.4531	0.2155-0.9527	0.0368
															White vs asian	0.8137	0.3121-2.1213	0.6732							White vs other	0.4892	0.2224-1.0759	0.0754
															White vs other	1.9485	0.4691-8.0931	0.3586							Asian vs other	1.0796	0.4858-2.399	0.8509
															Asian vs other	2.3946	0.5250-10.9213	0.2594
