# Supplementary material for: Examining the relationship between maternal body size, gestational glucose tolerance status, mode of delivery and ethnicity on human milk microbiota at three months post-partum
Source: BMC Microbiol. 2020 Jul 20;20:219. doi: 10.1186/s12866-020-01901-9 (PMC7372813; doi:10.1186/s12866-020-01901-9)
Supplement: Supplementary file 13 — Additional file 13: Table S10. Examining the association between maternal metadata and KEGG ortholog beta-diversity. Pre-pregnancy BMI and post-partum BMI models were adjusted for maternal glucose tolerance status, mode of delivery, DNA extraction and PCR sequencing batches. Maternal glucose tolerance and mode of delivery were further adjusted for pre-pregnancy BMI. Ethnicity was adjusted for DNA extraction and PCR sequencing batch effects. Statistical significance p < 0.05. [file 12866_2020_1901_MOESM13_ESM.xlsx]

## Sheet: Table S10
Characteristic	Bray-Curtis (KO beta-diversity)
	R-squared	p-value
UNADJUSTED
Pre-pregnancy BMI	0.039	0.096
3-month post-pregnancy BMI	0.038	0.11
Maternal glucose tolerance	0.012	0.8
Mode of delivery	0.016	0.65
Ethnicity	0.025	0.3
Pre-pregnancy BMI*maternal glucose tolerance	0.038	0.55
ADJUSTED
Pre-pregnancy BMI	0.039	0.072
3-month post-pregnancy BMI	0.028	0.22
Maternal glucose tolerance	0.014	0.65
Mode of delivery	0.011	0.8
Ehtnicity	0.026	0.22
Pre-pregnancy BMI*maternal glucose tolerance	0.045	0.32
