# Supplementary material for: Examining the relationship between maternal body size, gestational glucose tolerance status, mode of delivery and ethnicity on human milk microbiota at three months post-partum
Source: BMC Microbiol. 2020 Jul 20;20:219. doi: 10.1186/s12866-020-01901-9 (PMC7372813; doi:10.1186/s12866-020-01901-9)
Supplement: Supplementary file 14 — Additional file 14: Table S11. Statistically significant differentially-expressed predicted functional pathway. Pre-pregnancy BMI result was adjusted for maternal glucose tolerance status, mode of delivery, DNA extraction and PCR sequencing batches. BMI_cat = Pre-pregnancy BMI. [file 12866_2020_1901_MOESM14_ESM.xlsx]

## Sheet: Table S11
metadata	feature	value	coef	stderr	N	N.not.0	pval	qval (pFDR)
BMI_cat	Biosynthesis of secondary metabolites	Obese	0.00243347	0.00057418	93	93	5.75e-05	0.0791308
