# Supplementary material for: Examining the relationship between maternal body size, gestational glucose tolerance status, mode of delivery and ethnicity on human milk microbiota at three months post-partum
Source: BMC Microbiol. 2020 Jul 20;20:219. doi: 10.1186/s12866-020-01901-9 (PMC7372813; doi:10.1186/s12866-020-01901-9)
Supplement: Supplementary file 15 — Additional file 15: Table S12. Complete results from MaAsLin2 (KEGG pathways). BMI_cat = Pre-pregnancy BMI. [file 12866_2020_1901_MOESM15_ESM.xlsx]

## Sheet: Table S12
metadata	feature	value	coef	stderr	N	N.not.0	pval	qval (pFDR)
BMI_cat	Biosynthesis of secondary metabolites	Obese	0.00243347	0.000574176	93	93	5.75079e-05	0.0791308
DNAext_batch	Bisphenol degradation	Batch 2	-1.80164e-06	4.95114e-07	93	93	0.000471871	0.324647
BMI_cat	Biosynthesis of antibiotics	Obese	0.00175325	0.000517822	93	93	0.00108125	0.44366
BMI_cat	Carbon fixation pathways in prokaryotes	Obese	0.000508891	0.000153238	93	93	0.00132932	0.44366
DNAext_batch	Fatty acid elongation	Batch 2	-1.11895e-08	3.43283e-09	93	13	0.00161214	0.44366
DNAext_batch	Caffeine metabolism	Batch 2	-4.55394e-07	1.42441e-07	93	93	0.00195747	0.448912
BMI_cat	Biofilm formation - Escherichia coli	Obese	-0.000776487	0.000254629	93	93	0.00306593	0.602674
BMI_cat	Cyanoamino acid metabolism	Obese	-0.000127528	4.2621e-05	93	93	0.0036362	0.609171
BMI_cat	Proteasome	Obese	2.68298e-05	9.06077e-06	93	93	0.00398441	0.609171
Mode_of_Delivery	Alanine, aspartate and glutamate metabolism	Vaginal Delivery	8.49161e-05	4.5783e-05	93	93	0.0671399	0.622823
BMI_cat	alpha-Linolenic acid metabolism	Overweight	4.20597e-05	2.13539e-05	93	93	0.0521742	0.622823
BMI_cat	Amino sugar and nucleotide sugar metabolism	Overweight	-0.00114794	0.000524382	93	93	0.0313616	0.622823
BMI_cat	Aminoacyl-tRNA biosynthesis	Overweight	-0.00249681	0.00132765	93	93	0.0634878	0.622823
BMI_cat	Aminobenzoate degradation	Obese	-0.000284539	0.000149427	93	93	0.0603086	0.622823
BMI_cat	Aminobenzoate degradation	Overweight	0.000183703	9.90373e-05	93	93	0.0671215	0.622823
BMI_cat	Arachidonic acid metabolism	Overweight	2.56388e-05	1.10902e-05	93	93	0.023234	0.622823
BMI_cat	Arginine and proline metabolism	Obese	-0.000802374	0.000374722	93	93	0.035151	0.622823
BMI_cat	Arginine and proline metabolism	Overweight	0.000485597	0.000248358	93	93	0.0538805	0.622823
DNAext_batch	Atrazine degradation	Batch 2	-8.93439e-05	4.39923e-05	93	93	0.0454279	0.622823
BMI_cat	Bacterial chemotaxis	Obese	-0.00257203	0.00109968	93	93	0.0217165	0.622823
Mode_of_Delivery	Bacterial invasion of epithelial cells	Vaginal Delivery	-2.41805e-05	1.17347e-05	93	93	0.0424362	0.622823
BMI_cat	Bacterial invasion of epithelial cells	Obese	3.26042e-05	1.49671e-05	93	93	0.0321786	0.622823
BMI_cat	Bacterial secretion system	Obese	-0.000727493	0.000340997	93	93	0.0358066	0.622823
BMI_cat	Bacterial secretion system	Overweight	0.000421384	0.000226006	93	93	0.0657465	0.622823
BMI_cat	Benzoate degradation	Overweight	0.000459072	0.000244488	93	93	0.0638947	0.622823
BMI_cat	beta-Alanine metabolism	Overweight	0.000377678	0.000205387	93	93	0.0694692	0.622823
DNAext_batch	beta-Lactam resistance	Batch 2	0.000339418	0.000155145	93	93	0.0314663	0.622823
BMI_cat	Biofilm formation - Pseudomonas aeruginosa	Obese	-0.00193605	0.00092029	93	93	0.0383918	0.622823
BMI_cat	Biofilm formation - Vibrio cholerae	Obese	-0.000772545	0.000402925	93	93	0.0585934	0.622823
BMI_cat	Biosynthesis of amino acids	Obese	0.00196957	0.000923469	93	93	0.0358601	0.622823
BMI_cat	Biosynthesis of amino acids	Overweight	-0.0011772	0.000612055	93	93	0.0578229	0.622823
BMI_cat	Biosynthesis of ansamycins	Overweight	-6.5326e-05	3.4762e-05	93	93	0.0636799	0.622823
DNAext_batch	Biosynthesis of enediyne antibiotics	Batch 2	-8.70742e-07	3.41275e-07	93	93	0.0125395	0.622823
DNAext_batch	Biosynthesis of type II polyketide backbone	Batch 2	-2.76465e-07	1.14137e-07	93	67	0.0175768	0.622823
BMI_cat	Biosynthesis of unsaturated fatty acids	Obese	-0.000360671	0.000150309	93	93	0.0186278	0.622823
BMI_cat	Biosynthesis of unsaturated fatty acids	Overweight	0.000230631	9.96217e-05	93	93	0.0230489	0.622823
BMI_cat	Biotin metabolism	Overweight	0.000261762	9.46157e-05	93	93	0.00696508	0.622823
BMI_cat	Butanoate metabolism	Overweight	0.000389562	0.000187901	93	93	0.0412151	0.622823
BMI_cat	C5-Branched dibasic acid metabolism	Overweight	-9.43158e-05	5.18064e-05	93	93	0.0722375	0.622823
DNAext_batch	Caffeine metabolism	Batch 3	-4.5962e-07	2.43212e-07	93	93	0.0622348	0.622823
BMI_cat	Caprolactam degradation	Obese	-0.000250284	0.000108942	93	93	0.0240832	0.622823
BMI_cat	Caprolactam degradation	Overweight	0.000137464	7.22047e-05	93	93	0.0603595	0.622823
BMI_cat	Carbon fixation in photosynthetic organisms	Overweight	-0.000199995	0.000109851	93	93	0.0722278	0.622823
Mode_of_Delivery	Carbon metabolism	Vaginal Delivery	-0.00037806	0.00020681	93	93	0.0710916	0.622823
BMI_cat	Carbon metabolism	Obese	0.000739437	0.000263776	93	93	0.00628072	0.622823
DNAext_batch	Cell cycle - Caulobacter	Batch 2	0.000223184	0.000107363	93	93	0.0406885	0.622823
BMI_cat	Chloroalkane and chloroalkene degradation	Obese	-0.000222206	0.000113453	93	93	0.0534802	0.622823
BMI_cat	Chloroalkane and chloroalkene degradation	Overweight	0.000144388	7.51939e-05	93	93	0.0582253	0.622823
BMI_cat	Citrate cycle (TCA cycle)	Overweight	0.000480866	0.000220408	93	93	0.031925	0.622823
GDM	Cutin, suberine and wax biosynthesis	impairedglucose tolerance	-8.92611e-09	3.97557e-09	93	37	0.0273796	0.622823
GDM	Cutin, suberine and wax biosynthesis	normal	-5.45655e-09	2.80242e-09	93	37	0.0548664	0.622823
DNAext_batch	Cutin, suberine and wax biosynthesis	Batch 2	5.917e-09	2.45734e-09	93	37	0.0182346	0.622823
BMI_cat	Cyanoamino acid metabolism	Overweight	7.10842e-05	2.82483e-05	93	93	0.0137577	0.622823
BMI_cat	D-Alanine metabolism	Overweight	-0.000132856	7.04628e-05	93	93	0.0628223	0.622823
BMI_cat	D-Arginine and D-ornithine metabolism	Obese	2.78025e-05	1.49383e-05	93	93	0.0662212	0.622823
BMI_cat	D-Arginine and D-ornithine metabolism	Overweight	1.95915e-05	9.90082e-06	93	93	0.0511174	0.622823
BMI_cat	D-Glutamine and D-glutamate metabolism	Obese	0.000111877	5.6133e-05	93	93	0.0494992	0.622823
BMI_cat	D-Glutamine and D-glutamate metabolism	Overweight	-8.37817e-05	3.72038e-05	93	93	0.0269331	0.622823
DNAext_batch	Degradation of aromatic compounds	Batch 2	-0.000336519	0.000179163	93	93	0.0638122	0.622823
BMI_cat	DNA replication	Overweight	-0.000391499	0.000198091	93	93	0.0513965	0.622823
BMI_cat	Drug metabolism - other enzymes	Overweight	-0.000260082	0.00011634	93	93	0.0280347	0.622823
Mode_of_Delivery	Ether lipid metabolism	Vaginal Delivery	-3.81294e-05	1.58701e-05	93	93	0.0184828	0.622823
BMI_cat	Fatty acid biosynthesis	Obese	-0.000318669	0.000143409	93	93	0.0289649	0.622823
BMI_cat	Fatty acid degradation	Overweight	0.000454159	0.00024016	93	93	0.0620627	0.622823
BMI_cat	Fatty acid metabolism	Obese	-0.000779496	0.000276727	93	93	0.00604366	0.622823
BMI_cat	Fatty acid metabolism	Overweight	0.000391887	0.000183409	93	93	0.0355321	0.622823
BMI_cat	Flagellar assembly	Obese	-0.00206896	0.000925936	93	93	0.028109	0.622823
BMI_cat	Folate biosynthesis	Obese	0.000265135	9.812e-05	93	93	0.00833394	0.622823
BMI_cat	Folate biosynthesis	Overweight	-0.000125145	6.50318e-05	93	93	0.0576941	0.622823
BMI_cat	Fructose and mannose metabolism	Overweight	-0.000511769	0.000222026	93	93	0.0236337	0.622823
Mode_of_Delivery	Furfural degradation	Unscheduled Caesarean Delivery	2.21311e-06	1.12325e-06	93	93	0.0521014	0.622823
DNAext_batch	Furfural degradation	Batch 2	-1.51812e-06	7.65463e-07	93	93	0.050604	0.622823
BMI_cat	Galactose metabolism	Overweight	-0.000892296	0.000425136	93	93	0.0388327	0.622823
BMI_cat	Geraniol degradation	Obese	-0.000331185	0.00015879	93	93	0.040042	0.622823
BMI_cat	Geraniol degradation	Overweight	0.000207488	0.000105243	93	93	0.0519561	0.622823
BMI_cat	Glutathione metabolism	Obese	-0.000519408	0.00022194	93	93	0.021639	0.622823
BMI_cat	Glutathione metabolism	Overweight	0.000324034	0.000147097	93	93	0.0303431	0.622823
Mode_of_Delivery	Glycerophospholipid metabolism	Unscheduled Caesarean Delivery	-0.00011245	6.18423e-05	93	93	0.072578	0.622823
BMI_cat	Glycerophospholipid metabolism	Obese	-0.000157953	6.88837e-05	93	93	0.024345	0.622823
GDM	Glycine, serine and threonine metabolism	normal	-0.000219196	0.000119336	93	93	0.0697774	0.622823
BMI_cat	Glycine, serine and threonine metabolism	Obese	-0.000427645	0.000171036	93	93	0.0143519	0.622823
BMI_cat	Glycine, serine and threonine metabolism	Overweight	0.000209098	0.000113359	93	93	0.0686261	0.622823
BMI_cat	Glycolysis / Gluconeogenesis	Obese	0.000692348	0.000332306	93	93	0.0402489	0.622823
BMI_cat	Glyoxylate and dicarboxylate metabolism	Overweight	0.000794416	0.000357301	93	93	0.0288748	0.622823
BMI_cat	Histidine metabolism	Overweight	0.00047385	0.000207743	93	93	0.0250829	0.622823
BMI_cat	Homologous recombination	Overweight	-0.000542865	0.000265911	93	93	0.0443369	0.622823
DNAext_batch	Inositol phosphate metabolism	Batch 2	-0.000129387	6.54006e-05	93	93	0.0511636	0.622823
BMI_cat	Legionellosis	Overweight	9.03939e-05	4.05536e-05	93	93	0.0284838	0.622823
BMI_cat	Limonene and pinene degradation	Overweight	0.000185058	9.46238e-05	93	93	0.0538223	0.622823
BMI_cat	Linoleic acid metabolism	Overweight	2.09283e-05	1.09158e-05	93	93	0.0586042	0.622823
Mode_of_Delivery	Lipoic acid metabolism	Vaginal Delivery	-6.55895e-05	3.01879e-05	93	93	0.0326191	0.622823
BMI_cat	Lipoic acid metabolism	Obese	7.37675e-05	3.85031e-05	93	93	0.0587817	0.622823
BMI_cat	Lipopolysaccharide biosynthesis	Overweight	0.000407315	0.000218734	93	93	0.0660789	0.622823
BMI_cat	Lysine biosynthesis	Overweight	-0.000281506	0.000138331	93	93	0.0450027	0.622823
BMI_cat	Lysine degradation	Overweight	0.00045614	0.000216348	93	93	0.0379785	0.622823
BMI_cat	Mannose type O-glycan biosynthesis	Overweight	-2.31148e-05	1.07549e-05	93	93	0.0344923	0.622823
BMI_cat	Metabolic pathways	Obese	0.00197705	0.00084011	93	93	0.0209426	0.622823
BMI_cat	Methane metabolism	Obese	0.000238314	9.61498e-05	93	93	0.0151919	0.622823
BMI_cat	Methane metabolism	Overweight	-0.00014621	6.3726e-05	93	93	0.0242652	0.622823
DNAext_batch	Methane metabolism	Batch 3	-0.000182655	0.000100442	93	93	0.0725497	0.622823
BMI_cat	Microbial metabolism in diverse environments	Overweight	0.00191214	0.000987675	93	93	0.0562303	0.622823
DNAext_batch	Microbial metabolism in diverse environments	Batch 2	-0.00167961	0.000911722	93	93	0.068968	0.622823
BMI_cat	Mismatch repair	Overweight	-0.000455774	0.000225156	93	93	0.0461208	0.622823
BMI_cat	NOD-like receptor signaling pathway	Overweight	8.1685e-05	4.1778e-05	93	93	0.0538829	0.622823
BMI_cat	Non-homologous end-joining	Overweight	8.24553e-05	3.07646e-05	93	93	0.00885336	0.622823
BMI_cat	Nonribosomal peptide structures	Overweight	3.02963e-05	1.19619e-05	93	93	0.0131775	0.622823
BMI_cat	Novobiocin biosynthesis	Overweight	3.68939e-05	2.02285e-05	93	93	0.0717299	0.622823
BMI_cat	Nucleotide excision repair	Overweight	-0.000172826	9.49204e-05	93	93	0.072206	0.622823
BMI_cat	One carbon pool by folate	Overweight	-0.000163906	7.72403e-05	93	93	0.0367811	0.622823
BMI_cat	Other glycan degradation	Overweight	-0.000380051	0.000182182	93	93	0.0400021	0.622823
BMI_cat	Oxidative phosphorylation	Overweight	0.000618046	0.000269549	93	93	0.0243538	0.622823
BMI_cat	Pantothenate and CoA biosynthesis	Obese	0.000302479	0.000144076	93	93	0.0387797	0.622823
BMI_cat	Peptidoglycan biosynthesis	Overweight	-0.000709766	0.000355062	93	93	0.0488426	0.622823
BMI_cat	Pertussis	Obese	-0.000289642	0.000150478	93	93	0.0576376	0.622823
BMI_cat	Pertussis	Overweight	0.000205598	9.97337e-05	93	93	0.0423503	0.622823
BMI_cat	Phenylalanine metabolism	Obese	-0.000638449	0.000352054	93	93	0.0733266	0.622823
BMI_cat	Phenylalanine metabolism	Overweight	0.000482603	0.000233334	93	93	0.0416882	0.622823
BMI_cat	Phenylalanine, tyrosine and tryptophan biosynthesis	Overweight	-0.000368488	0.000194217	93	93	0.0612234	0.622823
BMI_cat	Phosphonate and phosphinate metabolism	Overweight	6.29646e-05	2.84052e-05	93	93	0.0293492	0.622823
DNAext_batch	Phosphonate and phosphinate metabolism	Batch 2	-5.74582e-05	2.62209e-05	93	93	0.0311976	0.622823
BMI_cat	Phosphotransferase system (PTS)	Overweight	-0.00129195	0.000591918	93	93	0.0318533	0.622823
BMI_cat	Plant-pathogen interaction	Obese	-0.000238257	9.77799e-05	93	93	0.0169353	0.622823
BMI_cat	Plant-pathogen interaction	Overweight	0.00014223	6.48064e-05	93	93	0.0309461	0.622823
DNAext_batch	Polycyclic aromatic hydrocarbon degradation	Batch 2	-4.80949e-05	2.47085e-05	93	93	0.0549388	0.622823
BMI_cat	Porphyrin and chlorophyll metabolism	Overweight	0.000612947	0.000337752	93	93	0.0731263	0.622823
BMI_cat	Propanoate metabolism	Overweight	0.000325121	0.000148351	93	93	0.0311783	0.622823
DNAext_batch	Proteasome	Batch 2	-1.37091e-05	5.54348e-06	93	93	0.0154132	0.622823
BMI_cat	Protein export	Overweight	-0.000445051	0.000226926	93	93	0.0531662	0.622823
BMI_cat	Purine metabolism	Obese	0.00140939	0.000767225	93	93	0.0697478	0.622823
BMI_cat	Purine metabolism	Overweight	-0.0011195	0.0005085	93	93	0.0304383	0.622823
BMI_cat	Pyrimidine metabolism	Overweight	-0.00137444	0.000636851	93	93	0.0337678	0.622823
BMI_cat	Pyruvate metabolism	Obese	0.00039914	0.000149951	93	93	0.0093116	0.622823
BMI_cat	Quorum sensing	Overweight	-0.000592999	0.000323584	93	93	0.0704057	0.622823
BMI_cat	Riboflavin metabolism	Overweight	0.000126774	6.40061e-05	93	93	0.0509031	0.622823
BMI_cat	Ribosome	Overweight	-0.00211711	0.00105251	93	93	0.0474793	0.622823
BMI_cat	RNA degradation	Overweight	-0.000227176	0.000121211	93	93	0.0643766	0.622823
BMI_cat	RNA polymerase	Overweight	-0.000177443	8.62883e-05	93	93	0.0428482	0.622823
BMI_cat	Salmonella infection	Obese	-0.000207299	0.000101254	93	93	0.0437516	0.622823
Mode_of_Delivery	Secondary bile acid biosynthesis	Vaginal Delivery	-2.29797e-05	1.07252e-05	93	93	0.0350398	0.622823
BMI_cat	Selenocompound metabolism	Obese	0.000290229	0.000129728	93	93	0.0279208	0.622823
BMI_cat	Sphingolipid metabolism	Overweight	-0.000166106	7.59422e-05	93	93	0.031502	0.622823
Mode_of_Delivery	Staphylococcus aureus infection	Vaginal Delivery	-0.000546024	0.000292127	93	93	0.0650894	0.622823
BMI_cat	Staphylococcus aureus infection	Obese	0.000683104	0.000372593	93	93	0.0702887	0.622823
BMI_cat	Starch and sucrose metabolism	Overweight	-0.000715544	0.000352765	93	93	0.0456891	0.622823
BMI_cat	Steroid degradation	Obese	-2.53604e-05	1.0388e-05	93	93	0.0167336	0.622823
DNAext_batch	Steroid degradation	Batch 2	-1.24046e-05	6.35548e-06	93	93	0.0542951	0.622823
Mode_of_Delivery	Streptomycin biosynthesis	Unscheduled Caesarean Delivery	0.000136623	7.3783e-05	93	93	0.0675844	0.622823
BMI_cat	Styrene degradation	Obese	-0.000323987	0.000137806	93	93	0.0210639	0.622823
BMI_cat	Styrene degradation	Overweight	0.000172034	9.13351e-05	93	93	0.0630861	0.622823
BMI_cat	Synthesis and degradation of ketone bodies	Overweight	0.000147041	6.6403e-05	93	93	0.0295119	0.622823
BMI_cat	Terpenoid backbone biosynthesis	Obese	0.000293169	0.000112465	93	93	0.0108132	0.622823
BMI_cat	Thiamine metabolism	Obese	0.000393944	0.000158247	93	93	0.0147675	0.622823
BMI_cat	Thiamine metabolism	Overweight	-0.000223991	0.000104883	93	93	0.0356204	0.622823
BMI_cat	Tryptophan metabolism	Overweight	0.000548838	0.000245816	93	93	0.0282274	0.622823
BMI_cat	Two-component system	Obese	-0.00496469	0.00199993	93	93	0.0150395	0.622823
DNAext_batch	Type I polyketide structures	Batch 2	-9.21814e-07	3.48061e-07	93	77	0.0096578	0.622823
DNAext_batch	Type I polyketide structures	Batch 3	-1.07799e-06	5.943e-07	93	77	0.0732661	0.622823
BMI_cat	Tyrosine metabolism	Overweight	0.000457011	0.000226531	93	93	0.0468432	0.622823
BMI_cat	Ubiquinone and other terpenoid-quinone biosynthesis	Overweight	0.000259065	0.00013806	93	93	0.0640643	0.622823
BMI_cat	Valine, leucine and isoleucine degradation	Overweight	0.000748223	0.000328469	93	93	0.0252715	0.622823
BMI_cat	Vancomycin resistance	Overweight	-0.000195138	0.000102511	93	93	0.0603892	0.622823
BMI_cat	Vitamin B6 metabolism	Obese	-9.71853e-05	3.83488e-05	93	93	0.0131248	0.622823
Mode_of_Delivery	Glycerophospholipid metabolism	Vaginal Delivery	-9.76054e-05	5.40074e-05	93	93	0.0743016	0.627233
BMI_cat	Photosynthesis	Overweight	-0.000232272	0.000128912	93	93	0.0751654	0.630656
BMI_cat	Cationic antimicrobial peptide (CAMP) resistance	Obese	-0.000310207	0.000173265	93	93	0.0769984	0.639637
BMI_cat	Tuberculosis	Obese	-7.57385e-05	4.23278e-05	93	93	0.0771655	0.639637
BMI_cat	Clavulanic acid biosynthesis	Overweight	4.24682e-09	2.3864e-09	93	2	0.0787595	0.64321
DNAext_batch	Fatty acid elongation	Batch 3	-1.04493e-08	5.86143e-09	93	13	0.0782433	0.64321
DNAext_batch	Sulfur metabolism	Batch 2	-0.000494322	0.000277999	93	93	0.0789989	0.64321
BMI_cat	Steroid degradation	Overweight	1.22196e-05	6.88494e-06	93	93	0.0795483	0.643874
BMI_cat	Nicotinate and nicotinamide metabolism	Overweight	0.000177288	0.000100288	93	93	0.080728	0.649601
BMI_cat	Biosynthesis of type II polyketide products	Obese	-8.30415e-07	4.7177e-07	93	93	0.0820123	0.651919
DNAext_batch	Carbapenem biosynthesis	Batch 2	4.88017e-05	2.76777e-05	93	93	0.0815012	0.651919
BMI_cat	Carbon fixation in photosynthetic organisms	Obese	0.00029104	0.000165743	93	93	0.0827378	0.651919
BMI_cat	Valine, leucine and isoleucine biosynthesis	Overweight	-0.000152579	8.69415e-05	93	93	0.0829113	0.651919
BMI_cat	Flagellar assembly	Overweight	0.00107091	0.000613691	93	93	0.0846355	0.656951
BMI_cat	Glycerolipid metabolism	Overweight	-0.000141661	8.13984e-05	93	93	0.0854609	0.656951
BMI_cat	Non-homologous end-joining	Obese	-8.09568e-05	4.64175e-05	93	93	0.0847999	0.656951
GDM	Phenazine biosynthesis	impairedglucose tolerance	4.96386e-05	2.84792e-05	93	93	0.0849963	0.656951
BMI_cat	Ethylbenzene degradation	Overweight	3.47632e-05	2.00784e-05	93	93	0.087057	0.665502
BMI_cat	Ethylbenzene degradation	Obese	-5.19149e-05	3.02943e-05	93	93	0.0902747	0.682799
DNAext_batch	Nitrogen metabolism	Batch 2	-0.000349691	0.000204082	93	93	0.0903121	0.682799
Mode_of_Delivery	Biosynthesis of siderophore group nonribosomal peptides	Vaginal Delivery	-6.49146e-05	3.80932e-05	93	93	0.0920593	0.682969
BMI_cat	Degradation of aromatic compounds	Overweight	0.000330478	0.000194089	93	93	0.09232	0.682969
DNAext_batch	Protein export	Batch 2	0.000357269	0.000209475	93	93	0.0917884	0.682969
BMI_cat	Tyrosine metabolism	Obese	-0.000581973	0.00034179	93	93	0.0923181	0.682969
BMI_cat	Carbapenem biosynthesis	Overweight	-5.08733e-05	2.99835e-05	93	93	0.0934538	0.684002
BMI_cat	Toluene degradation	Overweight	6.96554e-05	4.0999e-05	93	93	0.0930292	0.684002
BMI_cat	Cysteine and methionine metabolism	Obese	0.000562551	0.000332461	93	93	0.094337	0.686814
DNAext_batch	D-Alanine metabolism	Batch 2	0.00010957	6.50441e-05	93	93	0.0957875	0.690071
DNAext_batch	RNA degradation	Batch 2	0.000188568	0.00011189	93	93	0.0956428	0.690071
BMI_cat	Limonene and pinene degradation	Obese	-0.000239999	0.000142768	93	93	0.0964701	0.691369
BMI_cat	Two-component system	Overweight	0.00222373	0.00132551	93	93	0.0971343	0.692522
BMI_cat	Base excision repair	Overweight	-0.000170047	0.000101819	93	93	0.0986235	0.699515
BMI_cat	alpha-Linolenic acid metabolism	Obese	-5.26607e-05	3.22188e-05	93	93	0.105902	0.701929
BMI_cat	Arachidonic acid metabolism	Obese	-2.77627e-05	1.67328e-05	93	93	0.100811	0.701929
BMI_cat	Arginine biosynthesis	Overweight	0.000243517	0.000150039	93	93	0.108332	0.701929
DNAext_batch	Arginine biosynthesis	Batch 2	-0.000224445	0.000138501	93	93	0.108867	0.701929
DNAext_batch	Benzoate degradation	Batch 2	-0.00036582	0.000225687	93	93	0.108784	0.701929
DNAext_batch	beta-Alanine metabolism	Batch 2	-0.000310174	0.000189593	93	93	0.105581	0.701929
GDM	beta-Lactam resistance	normal	0.00028868	0.000176932	93	93	0.10651	0.701929
DNAext_batch	Biosynthesis of secondary metabolites	Batch 3	-0.000986334	0.000599809	93	93	0.103828	0.701929
BMI_cat	Carotenoid biosynthesis	Overweight	6.40162e-05	3.90131e-05	93	93	0.104559	0.701929
DNAext_batch	Ether lipid metabolism	Batch 3	-3.43392e-05	2.11451e-05	93	93	0.108128	0.701929
DNAext_batch	Fatty acid degradation	Batch 2	-0.000359817	0.000221692	93	93	0.108326	0.701929
DNAext_batch	Glycolysis / Gluconeogenesis	Batch 3	-0.000570971	0.000347141	93	93	0.103753	0.701929
DNAext_batch	Glyoxylate and dicarboxylate metabolism	Batch 2	-0.000533251	0.000329824	93	93	0.109676	0.701929
BMI_cat	Novobiocin biosynthesis	Obese	5.00422e-05	3.05207e-05	93	93	0.104826	0.701929
BMI_cat	Nucleotide excision repair	Obese	0.000238181	0.000143216	93	93	0.100021	0.701929
BMI_cat	Phenazine biosynthesis	Obese	4.69316e-05	2.87725e-05	93	93	0.106607	0.701929
DNAext_batch	Photosynthesis	Batch 2	0.000195432	0.000118998	93	93	0.104265	0.701929
BMI_cat	Shigellosis	Obese	-2.58361e-07	1.59643e-07	93	93	0.109334	0.701929
DNAext_batch	Sulfur relay system	Batch 2	-0.000150154	9.26864e-05	93	93	0.108976	0.701929
BMI_cat	Tetracycline biosynthesis	Obese	-7.80297e-07	4.81211e-07	93	93	0.108652	0.701929
DNAext_batch	Thiamine metabolism	Batch 3	-0.000272557	0.000165311	93	93	0.102934	0.701929
DNAext_batch	ABC transporters	Batch 2	-0.000857044	0.000534956	93	93	0.112891	0.701984
DNAext_batch	Aminobenzoate degradation	Batch 2	-0.000146509	9.14212e-05	93	93	0.112783	0.701984
GDM	Ascorbate and aldarate metabolism	normal	-0.000144388	9.02393e-05	93	93	0.11334	0.701984
DNAext_batch	Biofilm formation - Pseudomonas aeruginosa	Batch 2	-0.00090189	0.000563043	93	93	0.112951	0.701984
BMI_cat	Homologous recombination	Obese	0.000641186	0.000401207	93	93	0.113766	0.701984
BMI_cat	Pantothenate and CoA biosynthesis	Overweight	-0.000154158	9.54907e-05	93	93	0.110197	0.701984
DNAext_batch	Peptidoglycan biosynthesis	Batch 2	0.000523831	0.000327758	93	93	0.113748	0.701984
BMI_cat	Photosynthesis	Obese	0.000313345	0.000194502	93	93	0.110929	0.701984
BMI_cat	Sulfur metabolism	Obese	-0.000721944	0.000454387	93	93	0.115856	0.711687
Mode_of_Delivery	AGE-RAGE signaling pathway in diabetic complications	Unscheduled Caesarean Delivery	2.7057e-08	2.00263e-08	93	30	0.180301	0.71648
BMI_cat	AGE-RAGE signaling pathway in diabetic complications	Obese	2.96626e-08	2.23066e-08	93	30	0.187194	0.71648
BMI_cat	Alanine, aspartate and glutamate metabolism	Overweight	-5.23119e-05	3.87022e-05	93	93	0.180116	0.71648
DNAext_batch	alpha-Linolenic acid metabolism	Batch 2	-2.72842e-05	1.97118e-05	93	93	0.169977	0.71648
DNAext_batch	Amino sugar and nucleotide sugar metabolism	Batch 2	0.000737199	0.000484056	93	93	0.131524	0.71648
DNAext_batch	Aminoacyl-tRNA biosynthesis	Batch 2	0.00168332	0.00122555	93	93	0.173246	0.71648
DNAext_batch	Arginine and proline metabolism	Batch 2	-0.000300021	0.000229259	93	93	0.19422	0.71648
DNAext_batch	Arginine and proline metabolism	Batch 3	0.000517447	0.00039145	93	93	0.189799	0.71648
GDM	Arginine biosynthesis	normal	-0.000232681	0.00015795	93	93	0.144454	0.71648
BMI_cat	Ascorbate and aldarate metabolism	Obese	-0.000179848	0.000129334	93	93	0.168027	0.71648
BMI_cat	Ascorbate and aldarate metabolism	Overweight	0.000113793	8.57195e-05	93	93	0.187938	0.71648
DNAext_batch	Ascorbate and aldarate metabolism	Batch 3	0.000181789	0.000135107	93	93	0.18208	0.71648
GDM	Atrazine degradation	impairedglucose tolerance	-0.000104188	7.11722e-05	93	93	0.146957	0.71648
GDM	Atrazine degradation	normal	-7.75754e-05	5.01701e-05	93	93	0.125804	0.71648
BMI_cat	Bacterial chemotaxis	Overweight	0.00106688	0.000728845	93	93	0.146983	0.71648
DNAext_batch	Bacterial chemotaxis	Batch 3	0.00161339	0.00114877	93	93	0.163873	0.71648
DNAext_batch	Bacterial invasion of epithelial cells	Batch 3	-2.09631e-05	1.56352e-05	93	93	0.183613	0.71648
BMI_cat	Base excision repair	Obese	0.000217855	0.000153624	93	93	0.159859	0.71648
BMI_cat	beta-Lactam resistance	Overweight	-0.000225432	0.00016807	93	93	0.18344	0.71648
BMI_cat	Biofilm formation - Escherichia coli	Overweight	0.000242036	0.000168763	93	93	0.155234	0.71648
BMI_cat	Biofilm formation - Pseudomonas aeruginosa	Overweight	0.000958408	0.000609949	93	93	0.119874	0.71648
DNAext_batch	Biofilm formation - Pseudomonas aeruginosa	Batch 3	0.00129686	0.000961374	93	93	0.180974	0.71648
BMI_cat	Biofilm formation - Vibrio cholerae	Overweight	0.000384357	0.00026705	93	93	0.15379	0.71648
DNAext_batch	Biosynthesis of amino acids	Batch 2	0.000786624	0.000564988	93	93	0.167511	0.71648
DNAext_batch	Biosynthesis of ansamycins	Batch 2	4.62962e-05	3.20888e-05	93	93	0.152808	0.71648
Mode_of_Delivery	Biosynthesis of antibiotics	Vaginal Delivery	-0.00054864	0.000405992	93	93	0.180209	0.71648
DNAext_batch	Biosynthesis of antibiotics	Batch 3	-0.000802115	0.000540938	93	93	0.141864	0.71648
Mode_of_Delivery	Biosynthesis of enediyne antibiotics	Unscheduled Caesarean Delivery	6.71124e-07	5.00791e-07	93	93	0.183818	0.71648
DNAext_batch	Biosynthesis of enediyne antibiotics	Batch 3	-8.32893e-07	5.82713e-07	93	93	0.156616	0.71648
Mode_of_Delivery	Biosynthesis of secondary metabolites	Vaginal Delivery	-0.000644965	0.000450175	93	93	0.155656	0.71648
DNAext_batch	Biosynthesis of siderophore group nonribosomal peptides	Batch 2	-4.38169e-05	2.97254e-05	93	93	0.144205	0.71648
Mode_of_Delivery	Biosynthesis of type II polyketide backbone	Unscheduled Caesarean Delivery	2.41987e-07	1.67486e-07	93	67	0.152228	0.71648
DNAext_batch	Biosynthesis of type II polyketide backbone	Batch 3	-2.96475e-07	1.94884e-07	93	67	0.131942	0.71648
BMI_cat	Biosynthesis of type II polyketide products	Overweight	4.87763e-07	3.12679e-07	93	93	0.122532	0.71648
DNAext_batch	Biosynthesis of type II polyketide products	Batch 2	-4.22655e-07	2.88634e-07	93	93	0.146837	0.71648
Mode_of_Delivery	Biosynthesis of vancomycin group antibiotics	Vaginal Delivery	2.20965e-05	1.59753e-05	93	93	0.17028	0.71648
BMI_cat	Biotin metabolism	Obese	-0.000188124	0.000142756	93	93	0.191153	0.71648
BMI_cat	C5-Branched dibasic acid metabolism	Obese	0.000104102	7.81655e-05	93	93	0.186523	0.71648
DNAext_batch	C5-Branched dibasic acid metabolism	Batch 2	6.82914e-05	4.78224e-05	93	93	0.156994	0.71648
DNAext_batch	Caprolactam degradation	Batch 2	-9.53054e-05	6.66521e-05	93	93	0.156457	0.71648
DNAext_batch	Caprolactam degradation	Batch 3	0.000161383	0.000113806	93	93	0.159875	0.71648
GDM	Carbapenem biosynthesis	impairedglucose tolerance	5.91787e-05	4.47779e-05	93	93	0.189888	0.71648
Mode_of_Delivery	Carbapenem biosynthesis	Unscheduled Caesarean Delivery	5.36161e-05	4.06146e-05	93	93	0.190382	0.71648
Mode_of_Delivery	Carbapenem biosynthesis	Vaginal Delivery	4.6419e-05	3.54691e-05	93	93	0.194199	0.71648
DNAext_batch	Carbon fixation in photosynthetic organisms	Batch 2	0.000147684	0.000101403	93	93	0.14901	0.71648
BMI_cat	Carbon metabolism	Overweight	0.000243394	0.000174825	93	93	0.167533	0.71648
GDM	Carotenoid biosynthesis	impairedglucose tolerance	-7.70214e-05	5.82629e-05	93	93	0.189769	0.71648
GDM	Chloroalkane and chloroalkene degradation	normal	-0.000115157	7.91587e-05	93	93	0.149463	0.71648
DNAext_batch	Chloroalkane and chloroalkene degradation	Batch 2	-0.000102581	6.94114e-05	93	93	0.143182	0.71648
Mode_of_Delivery	Chlorocyclohexane and chlorobenzene degradation	Vaginal Delivery	-4.80553e-05	3.26508e-05	93	93	0.144814	0.71648
DNAext_batch	Chlorocyclohexane and chlorobenzene degradation	Batch 2	-3.45051e-05	2.54785e-05	93	93	0.179279	0.71648
DNAext_batch	Citrate cycle (TCA cycle)	Batch 2	-0.000276667	0.000203459	93	93	0.177526	0.71648
Mode_of_Delivery	Clavulanic acid biosynthesis	Vaginal Delivery	-4.0513e-09	2.823e-09	93	2	0.154971	0.71648
BMI_cat	Cutin, suberine and wax biosynthesis	Obese	-5.50396e-09	4.01651e-09	93	37	0.174234	0.71648
DNAext_batch	Cutin, suberine and wax biosynthesis	Batch 3	5.80123e-09	4.19582e-09	93	37	0.170445	0.71648
GDM	Cysteine and methionine metabolism	impairedglucose tolerance	0.000433323	0.000329072	93	93	0.191486	0.71648
BMI_cat	Cysteine and methionine metabolism	Overweight	-0.000319181	0.000220348	93	93	0.151192	0.71648
DNAext_batch	Cysteine and methionine metabolism	Batch 2	0.0002785	0.000203403	93	93	0.174586	0.71648
BMI_cat	DNA replication	Obese	0.000470991	0.00029888	93	93	0.118819	0.71648
DNAext_batch	DNA replication	Batch 2	0.000240783	0.000182858	93	93	0.191494	0.71648
DNAext_batch	Drug metabolism - other enzymes	Batch 2	0.000146384	0.000107393	93	93	0.176505	0.71648
BMI_cat	Ether lipid metabolism	Overweight	2.10127e-05	1.34156e-05	93	93	0.121042	0.71648
DNAext_batch	Ether lipid metabolism	Batch 2	-1.65544e-05	1.2384e-05	93	93	0.184911	0.71648
DNAext_batch	Ethylbenzene degradation	Batch 2	-2.64397e-05	1.85344e-05	93	93	0.157424	0.71648
DNAext_batch	Fatty acid biosynthesis	Batch 2	0.000133468	8.77393e-05	93	93	0.131968	0.71648
BMI_cat	Fatty acid degradation	Obese	-0.000538823	0.000362354	93	93	0.140757	0.71648
DNAext_batch	Fatty acid metabolism	Batch 3	0.0004232	0.000289081	93	93	0.14694	0.71648
DNAext_batch	Flagellar assembly	Batch 3	0.00131138	0.000967272	93	93	0.178813	0.71648
BMI_cat	Fluorobenzoate degradation	Overweight	6.57472e-05	4.93971e-05	93	93	0.186792	0.71648
DNAext_batch	Fluorobenzoate degradation	Batch 2	-6.65449e-05	4.55984e-05	93	93	0.148193	0.71648
GDM	Folate biosynthesis	impairedglucose tolerance	0.000141598	9.71198e-05	93	93	0.148578	0.71648
GDM	Folate biosynthesis	normal	9.55841e-05	6.84608e-05	93	93	0.166337	0.71648
DNAext_batch	Galactose metabolism	Batch 2	0.000616271	0.000392442	93	93	0.120094	0.71648
DNAext_batch	Geraniol degradation	Batch 2	-0.000134958	9.71493e-05	93	93	0.16845	0.71648
DNAext_batch	Glycerolipid metabolism	Batch 2	9.88981e-05	7.51388e-05	93	93	0.191685	0.71648
DNAext_batch	Glycine, serine and threonine metabolism	Batch 3	0.000279765	0.000178671	93	93	0.121153	0.71648
Mode_of_Delivery	Glycolysis / Gluconeogenesis	Vaginal Delivery	-0.000356416	0.000260541	93	93	0.174965	0.71648
BMI_cat	Glycolysis / Gluconeogenesis	Overweight	-0.000325209	0.000220246	93	93	0.143529	0.71648
DNAext_batch	Homologous recombination	Batch 2	0.000335495	0.000245463	93	93	0.175339	0.71648
BMI_cat	Inositol phosphate metabolism	Overweight	0.000102104	7.0849e-05	93	93	0.15326	0.71648
GDM	Limonene and pinene degradation	normal	-0.00013445	9.96131e-05	93	93	0.180733	0.71648
DNAext_batch	Limonene and pinene degradation	Batch 2	-0.000121111	8.73472e-05	93	93	0.16925	0.71648
Mode_of_Delivery	Linoleic acid metabolism	Vaginal Delivery	-1.83789e-05	1.29128e-05	93	93	0.158352	0.71648
DNAext_batch	Lipoic acid metabolism	Batch 3	-5.29479e-05	4.0222e-05	93	93	0.191623	0.71648
BMI_cat	Lysine biosynthesis	Obese	0.000323329	0.000208714	93	93	0.125106	0.71648
DNAext_batch	Lysine biosynthesis	Batch 2	0.000191269	0.000127694	93	93	0.137914	0.71648
BMI_cat	Lysine degradation	Obese	-0.000446621	0.000326425	93	93	0.174893	0.71648
DNAext_batch	Lysine degradation	Batch 2	-0.000285744	0.00019971	93	93	0.156199	0.71648
DNAext_batch	Mannose type O-glycan biosynthesis	Batch 2	1.47539e-05	9.92783e-06	93	93	0.140993	0.71648
GDM	Metabolic pathways	impairedglucose tolerance	0.00110973	0.000831547	93	93	0.185634	0.71648
GDM	Metabolic pathways	normal	0.000838211	0.000586166	93	93	0.156429	0.71648
DNAext_batch	Metabolic pathways	Batch 2	0.000788753	0.000513988	93	93	0.128646	0.71648
BMI_cat	Mismatch repair	Obese	0.000458299	0.000339715	93	93	0.18094	0.71648
DNAext_batch	Mismatch repair	Batch 2	0.000313682	0.000207841	93	93	0.134989	0.71648
Mode_of_Delivery	Naphthalene degradation	Vaginal Delivery	-2.95492e-05	2.18092e-05	93	93	0.179084	0.71648
BMI_cat	Neomycin, kanamycin and gentamicin biosynthesis	Obese	3.58095e-05	2.53807e-05	93	93	0.161968	0.71648
BMI_cat	Nicotinate and nicotinamide metabolism	Obese	-0.000218544	0.000151314	93	93	0.152372	0.71648
BMI_cat	Nitrogen metabolism	Overweight	0.000290511	0.000221084	93	93	0.192413	0.71648
DNAext_batch	One carbon pool by folate	Batch 2	0.000102815	7.13004e-05	93	93	0.153021	0.71648
DNAext_batch	Other glycan degradation	Batch 2	0.000253889	0.000168172	93	93	0.134872	0.71648
BMI_cat	Oxidative phosphorylation	Obese	-0.000557029	0.000406696	93	93	0.174448	0.71648
DNAext_batch	Penicillin and cephalosporin biosynthesis	Batch 2	2.61094e-05	1.70101e-05	93	93	0.128559	0.71648
DNAext_batch	Pentose and glucuronate interconversions	Batch 3	-9.65957e-05	7.20705e-05	93	93	0.183764	0.71648
BMI_cat	Pentose phosphate pathway	Obese	0.000285534	0.000196894	93	93	0.150729	0.71648
BMI_cat	Pentose phosphate pathway	Overweight	-0.000190908	0.000130497	93	93	0.14722	0.71648
DNAext_batch	Pertussis	Batch 2	-0.000143848	9.20641e-05	93	93	0.121936	0.71648
DNAext_batch	Phenazine biosynthesis	Batch 3	-3.93759e-05	3.00569e-05	93	93	0.193752	0.71648
DNAext_batch	Phenylalanine metabolism	Batch 2	-0.000335572	0.00021539	93	93	0.123	0.71648
BMI_cat	Phenylalanine, tyrosine and tryptophan biosynthesis	Obese	0.000405839	0.000293034	93	93	0.169733	0.71648
DNAext_batch	Phenylalanine, tyrosine and tryptophan biosynthesis	Batch 2	0.000283162	0.000179281	93	93	0.117996	0.71648
DNAext_batch	Phosphotransferase system (PTS)	Batch 2	0.000782652	0.000546399	93	93	0.155745	0.71648
BMI_cat	Polycyclic aromatic hydrocarbon degradation	Overweight	4.09522e-05	2.67669e-05	93	93	0.129785	0.71648
DNAext_batch	Polyketide sugar unit biosynthesis	Batch 2	-5.69428e-05	4.17643e-05	93	93	0.17639	0.71648
DNAext_batch	Proteasome	Batch 3	-1.32697e-05	9.46526e-06	93	93	0.164619	0.71648
BMI_cat	Protein export	Obese	0.00052113	0.000342385	93	93	0.131751	0.71648
BMI_cat	Pyrimidine metabolism	Obese	0.00133091	0.000960881	93	93	0.16969	0.71648
DNAext_batch	Pyrimidine metabolism	Batch 2	0.000883506	0.000587877	93	93	0.136621	0.71648
Mode_of_Delivery	Pyruvate metabolism	Vaginal Delivery	-0.00016014	0.000117567	93	93	0.176804	0.71648
BMI_cat	Ribosome	Obese	0.00222444	0.00158802	93	93	0.164969	0.71648
DNAext_batch	Ribosome	Batch 2	0.00141267	0.000971567	93	93	0.149669	0.71648
BMI_cat	RNA degradation	Obese	0.000269861	0.000182883	93	93	0.143792	0.71648
DNAext_batch	RNA polymerase	Batch 2	0.000120698	7.96527e-05	93	93	0.133451	0.71648
BMI_cat	Salmonella infection	Overweight	9.03965e-05	6.7109e-05	93	93	0.1816	0.71648
BMI_cat	Secondary bile acid biosynthesis	Obese	1.82092e-05	1.36795e-05	93	93	0.186747	0.71648
DNAext_batch	Secondary bile acid biosynthesis	Batch 3	-1.89482e-05	1.42901e-05	93	93	0.188446	0.71648
GDM	Selenocompound metabolism	normal	0.000136784	9.05148e-05	93	93	0.134496	0.71648
BMI_cat	Selenocompound metabolism	Overweight	-0.000129489	8.59812e-05	93	93	0.135813	0.71648
DNAext_batch	Selenocompound metabolism	Batch 3	-0.000206985	0.00013552	93	93	0.130434	0.71648
GDM	Sphingolipid metabolism	normal	0.000110824	7.99465e-05	93	93	0.169346	0.71648
DNAext_batch	Steroid biosynthesis	Batch 2	-4.20104e-07	2.67558e-07	93	93	0.120141	0.71648
GDM	Steroid degradation	normal	-9.64782e-06	7.24797e-06	93	93	0.186755	0.71648
BMI_cat	Streptomycin biosynthesis	Obese	0.000124471	8.2184e-05	93	93	0.133644	0.71648
GDM	Styrene degradation	normal	-0.000132935	9.6151e-05	93	93	0.170463	0.71648
DNAext_batch	Styrene degradation	Batch 3	0.000222857	0.000143958	93	93	0.125366	0.71648
BMI_cat	Sulfur metabolism	Overweight	0.000430577	0.000301158	93	93	0.156502	0.71648
BMI_cat	Terpenoid backbone biosynthesis	Overweight	-0.000110576	7.45395e-05	93	93	0.141697	0.71648
BMI_cat	Tetracycline biosynthesis	Overweight	4.56521e-07	3.18936e-07	93	93	0.15603	0.71648
DNAext_batch	Tetracycline biosynthesis	Batch 2	-4.0773e-07	2.9441e-07	93	93	0.169748	0.71648
GDM	Thiamine metabolism	normal	0.000151186	0.000110413	93	93	0.174562	0.71648
DNAext_batch	Toluene degradation	Batch 2	-5.89604e-05	3.78462e-05	93	93	0.123018	0.71648
BMI_cat	Tryptophan metabolism	Obese	-0.000573622	0.000370887	93	93	0.125714	0.71648
DNAext_batch	Tryptophan metabolism	Batch 2	-0.000322725	0.000226912	93	93	0.158658	0.71648
DNAext_batch	Two-component system	Batch 3	0.00296213	0.00208921	93	93	0.159941	0.71648
Mode_of_Delivery	Type I polyketide structures	Unscheduled Caesarean Delivery	7.23691e-07	5.10749e-07	93	77	0.160204	0.71648
DNAext_batch	Tyrosine metabolism	Batch 2	-0.000312621	0.000209111	93	93	0.138661	0.71648
DNAext_batch	Valine, leucine and isoleucine biosynthesis	Batch 2	0.000124864	8.02556e-05	93	93	0.123509	0.71648
DNAext_batch	Valine, leucine and isoleucine degradation	Batch 2	-0.000397323	0.00030321	93	93	0.193636	0.71648
DNAext_batch	Vancomycin resistance	Batch 2	0.000137574	9.46277e-05	93	93	0.149716	0.71648
Mode_of_Delivery	Vitamin B6 metabolism	Vaginal Delivery	4.07379e-05	3.00669e-05	93	93	0.17908	0.71648
BMI_cat	RNA polymerase	Obese	0.000169788	0.000130192	93	93	0.195748	0.720184
DNAext_batch	Purine metabolism	Batch 2	0.00061071	0.000469396	93	93	0.196798	0.722116
DNAext_batch	Ubiquinone and other terpenoid-quinone biosynthesis	Batch 2	-0.000165492	0.000127443	93	93	0.197649	0.723312
GDM	Chloroalkane and chloroalkene degradation	impairedglucose tolerance	-0.00014492	0.000112296	93	93	0.200411	0.728013
DNAext_batch	Folate biosynthesis	Batch 2	7.74519e-05	6.00308e-05	93	93	0.200521	0.728013
BMI_cat	Vancomycin resistance	Obese	0.000199992	0.000154668	93	93	0.199544	0.728013
BMI_cat	beta-Alanine metabolism	Obese	-0.000397666	0.000309888	93	93	0.202931	0.733024
BMI_cat	Nitrotoluene degradation	Obese	6.68938e-05	5.21323e-05	93	93	0.202967	0.733024
DNAext_batch	Bacterial secretion system	Batch 2	-0.000263881	0.000208626	93	93	0.209421	0.734637
DNAext_batch	Base excision repair	Batch 2	0.000119102	9.39889e-05	93	93	0.20859	0.734637
DNAext_batch	Butanoate metabolism	Batch 2	-0.000219405	0.000173451	93	93	0.209392	0.734637
GDM	Carbapenem biosynthesis	normal	3.99015e-05	3.15644e-05	93	93	0.20968	0.734637
DNAext_batch	Carbon metabolism	Batch 3	-0.000349243	0.000275552	93	93	0.208503	0.734637
DNAext_batch	Cyanoamino acid metabolism	Batch 3	5.67524e-05	4.45237e-05	93	93	0.205945	0.734637
GDM	D-Glutamine and D-glutamate metabolism	impairedglucose tolerance	7.03552e-05	5.55608e-05	93	93	0.208915	0.734637
DNAext_batch	Histidine metabolism	Batch 2	-0.00024295	0.000191767	93	93	0.208692	0.734637
GDM	Other glycan degradation	normal	0.000245116	0.000191788	93	93	0.20475	0.734637
GDM	Phenazine biosynthesis	normal	2.55968e-05	2.00753e-05	93	93	0.205811	0.734637
DNAext_batch	Synthesis and degradation of ketone bodies	Batch 2	-7.74241e-05	6.12965e-05	93	93	0.210045	0.734637
GDM	Tuberculosis	normal	-3.72781e-05	2.95332e-05	93	93	0.210354	0.734637
DNAext_batch	Tuberculosis	Batch 3	5.63758e-05	4.42174e-05	93	93	0.205836	0.734637
DNAext_batch	Biosynthesis of unsaturated fatty acids	Batch 3	0.000197838	0.000157019	93	93	0.211174	0.735634
BMI_cat	D-Alanine metabolism	Obese	0.000133404	0.000106314	93	93	0.213027	0.738351
GDM	Lysine degradation	normal	-0.000285805	0.000227755	93	93	0.213003	0.738351
Mode_of_Delivery	2-Oxocarboxylic acid metabolism	Unscheduled Caesarean Delivery	7.69194e-05	6.19573e-05	93	93	0.21788	0.742439
GDM	Biosynthesis of type II polyketide products	normal	-4.08962e-07	3.29166e-07	93	93	0.217539	0.742439
Mode_of_Delivery	Caffeine metabolism	Unscheduled Caesarean Delivery	2.59876e-07	2.09019e-07	93	93	0.217212	0.742439
Mode_of_Delivery	Ethylbenzene degradation	Unscheduled Caesarean Delivery	-3.38413e-05	2.71976e-05	93	93	0.216859	0.742439
DNAext_batch	Neomycin, kanamycin and gentamicin biosynthesis	Batch 2	1.92737e-05	1.55282e-05	93	93	0.217983	0.742439
DNAext_batch	Non-homologous end-joining	Batch 3	6.05353e-05	4.84897e-05	93	93	0.215347	0.742439
DNAext_batch	Pantothenate and CoA biosynthesis	Batch 3	-0.000187272	0.000150508	93	93	0.216862	0.742439
GDM	Drug metabolism - other enzymes	normal	0.000151699	0.000122474	93	93	0.218936	0.743842
GDM	Aminobenzoate degradation	normal	-0.000128459	0.000104259	93	93	0.221344	0.747369
DNAext_batch	Biofilm formation - Escherichia coli	Batch 2	-0.000191831	0.000155785	93	93	0.221616	0.747369
BMI_cat	Carbon fixation pathways in prokaryotes	Overweight	0.000124701	0.000101563	93	93	0.222944	0.747369
GDM	Carotenoid biosynthesis	normal	-5.04164e-05	4.10701e-05	93	93	0.223038	0.747369
DNAext_batch	Geraniol degradation	Batch 3	0.000203541	0.000165879	93	93	0.223233	0.747369
DNAext_batch	Tyrosine metabolism	Batch 3	0.00043951	0.000357048	93	93	0.221776	0.747369
DNAext_batch	Propanoate metabolism	Batch 2	-0.000167116	0.000136942	93	93	0.225751	0.75214
GDM	Taurine and hypotaurine metabolism	impairedglucose tolerance	-5.59616e-05	4.58193e-05	93	93	0.225369	0.75214
BMI_cat	Staurosporine biosynthesis	Overweight	1.30141e-05	1.06793e-05	93	93	0.226398	0.752474
Mode_of_Delivery	Citrate cycle (TCA cycle)	Vaginal Delivery	-0.000316748	0.000260733	93	93	0.227832	0.754244
GDM	Methane metabolism	normal	8.12749e-05	6.70861e-05	93	93	0.229101	0.754244
Mode_of_Delivery	Monobactam biosynthesis	Vaginal Delivery	3.33799e-05	2.75174e-05	93	93	0.228512	0.754244
GDM	Tyrosine metabolism	normal	-0.000288899	0.000238476	93	93	0.229124	0.754244
GDM	Caprolactam degradation	normal	-9.19362e-05	7.60119e-05	93	93	0.229865	0.75488
BMI_cat	Drug metabolism - other enzymes	Obese	0.000211557	0.000175534	93	93	0.231502	0.756644
DNAext_batch	Purine metabolism	Batch 3	-0.000966254	0.000801475	93	93	0.231359	0.756644
DNAext_batch	Biotin metabolism	Batch 3	0.000178897	0.000149129	93	93	0.233663	0.75938
DNAext_batch	Limonene and pinene degradation	Batch 3	0.000178931	0.000149142	93	93	0.233614	0.75938
BMI_cat	Metabolic pathways	Overweight	-0.000667474	0.000556807	93	93	0.233995	0.75938
DNAext_batch	Drug metabolism - other enzymes	Batch 3	-0.000217766	0.00018337	93	93	0.238346	0.766273
DNAext_batch	Folate biosynthesis	Batch 3	-0.000121973	0.0001025	93	93	0.237407	0.766273
Mode_of_Delivery	Methane metabolism	Unscheduled Caesarean Delivery	0.000102581	8.63212e-05	93	93	0.238039	0.766273
BMI_cat	One carbon pool by folate	Obese	0.000138695	0.00011654	93	93	0.237357	0.766273
BMI_cat	Chlorocyclohexane and chlorobenzene degradation	Overweight	3.27356e-05	2.76011e-05	93	93	0.238956	0.766442
GDM	Cysteine and methionine metabolism	normal	0.00027437	0.000231967	93	93	0.240226	0.76694
Mode_of_Delivery	Dioxin degradation	Vaginal Delivery	-3.95161e-05	3.33889e-05	93	93	0.239946	0.76694
GDM	beta-Lactam resistance	impairedglucose tolerance	0.000296414	0.000250999	93	93	0.240961	0.767504
GDM	Aminobenzoate degradation	impairedglucose tolerance	-0.000173694	0.000147904	93	93	0.243567	0.77059
BMI_cat	Atrazine degradation	Overweight	5.60791e-05	4.76572e-05	93	93	0.242632	0.77059
DNAext_batch	Cyanoamino acid metabolism	Batch 2	-3.062e-05	2.6076e-05	93	93	0.243609	0.77059
Mode_of_Delivery	Shigellosis	Unscheduled Caesarean Delivery	-1.67873e-07	1.43324e-07	93	93	0.244799	0.770807
DNAext_batch	Shigellosis	Batch 2	-1.14401e-07	9.76715e-08	93	93	0.244795	0.770807
GDM	D-Glutamine and D-glutamate metabolism	normal	4.5775e-05	3.91654e-05	93	93	0.245806	0.77104
GDM	Streptomycin biosynthesis	impairedglucose tolerance	-9.50364e-05	8.13463e-05	93	93	0.245993	0.77104
GDM	Non-homologous end-joining	normal	-3.76166e-05	3.23867e-05	93	93	0.248735	0.777864
GDM	2-Oxocarboxylic acid metabolism	normal	-4.20556e-05	4.81513e-05	93	93	0.384932	0.779072
BMI_cat	2-Oxocarboxylic acid metabolism	Obese	7.23607e-05	6.90119e-05	93	93	0.297404	0.779072
BMI_cat	2-Oxocarboxylic acid metabolism	Overweight	4.63192e-05	4.57396e-05	93	93	0.314125	0.779072
GDM	ABC transporters	normal	-0.000518728	0.000610079	93	93	0.397595	0.779072
Mode_of_Delivery	ABC transporters	Vaginal Delivery	0.000623833	0.000685548	93	93	0.365439	0.779072
BMI_cat	ABC transporters	Obese	-0.000821813	0.000874383	93	93	0.349975	0.779072
Mode_of_Delivery	Acarbose and validamycin biosynthesis	Unscheduled Caesarean Delivery	2.89774e-05	2.5255e-05	93	93	0.254477	0.779072
DNAext_batch	Acarbose and validamycin biosynthesis	Batch 2	-1.48943e-05	1.72106e-05	93	93	0.389276	0.779072
Mode_of_Delivery	AGE-RAGE signaling pathway in diabetic complications	Vaginal Delivery	1.55217e-08	1.74892e-08	93	30	0.377342	0.779072
Mode_of_Delivery	Alanine, aspartate and glutamate metabolism	Unscheduled Caesarean Delivery	5.57058e-05	5.24247e-05	93	93	0.291015	0.779072
Mode_of_Delivery	alpha-Linolenic acid metabolism	Unscheduled Caesarean Delivery	-3.20271e-05	2.89253e-05	93	93	0.271353	0.779072
GDM	Amino sugar and nucleotide sugar metabolism	normal	0.000562244	0.000552031	93	93	0.311365	0.779072
DNAext_batch	Amino sugar and nucleotide sugar metabolism	Batch 3	-0.000788722	0.000826507	93	93	0.342678	0.779072
GDM	Aminoacyl-tRNA biosynthesis	impairedglucose tolerance	0.00182255	0.00198274	93	93	0.360618	0.779072
DNAext_batch	Aminobenzoate degradation	Batch 3	0.000172863	0.000156098	93	93	0.271283	0.779072
DNAext_batch	Arachidonic acid metabolism	Batch 3	1.88728e-05	1.74798e-05	93	93	0.283371	0.779072
GDM	Arginine and proline metabolism	normal	-0.000296158	0.000261453	93	93	0.260546	0.779072
GDM	Arginine biosynthesis	impairedglucose tolerance	-0.000249959	0.000224072	93	93	0.267803	0.779072
GDM	Ascorbate and aldarate metabolism	impairedglucose tolerance	-0.000127391	0.000128015	93	93	0.322533	0.779072
DNAext_batch	Ascorbate and aldarate metabolism	Batch 2	-7.56939e-05	7.91276e-05	93	93	0.341512	0.779072
Mode_of_Delivery	Atrazine degradation	Unscheduled Caesarean Delivery	-5.41478e-05	6.45549e-05	93	93	0.403969	0.779072
Mode_of_Delivery	Atrazine degradation	Vaginal Delivery	-4.69536e-05	5.63763e-05	93	93	0.407285	0.779072
GDM	Bacterial chemotaxis	normal	-0.000688518	0.000767275	93	93	0.372095	0.779072
Mode_of_Delivery	Bacterial chemotaxis	Vaginal Delivery	0.000724512	0.00086219	93	93	0.403117	0.779072
DNAext_batch	Bacterial chemotaxis	Batch 2	-0.000568985	0.000672796	93	93	0.400122	0.779072
DNAext_batch	Bacterial secretion system	Batch 3	0.00031677	0.00035622	93	93	0.376407	0.779072
GDM	Base excision repair	normal	9.59341e-05	0.000107188	93	93	0.373338	0.779072
DNAext_batch	Base excision repair	Batch 3	-0.000136138	0.000160482	93	93	0.39868	0.779072
GDM	Benzoate degradation	impairedglucose tolerance	-0.000307696	0.000365124	93	93	0.401781	0.779072
BMI_cat	Benzoate degradation	Obese	-0.000412593	0.000368884	93	93	0.266547	0.779072
DNAext_batch	Benzoate degradation	Batch 3	0.000368711	0.000385352	93	93	0.341405	0.779072
GDM	beta-Alanine metabolism	impairedglucose tolerance	-0.000256515	0.000306729	93	93	0.405363	0.779072
GDM	beta-Alanine metabolism	normal	-0.000217956	0.000216217	93	93	0.316329	0.779072
DNAext_batch	beta-Alanine metabolism	Batch 3	0.000318412	0.000323722	93	93	0.328138	0.779072
Mode_of_Delivery	Biofilm formation - Escherichia coli	Unscheduled Caesarean Delivery	-0.00021418	0.0002286	93	93	0.351487	0.779072
DNAext_batch	Biofilm formation - Escherichia coli	Batch 3	0.000275977	0.000265996	93	93	0.30247	0.779072
GDM	Biofilm formation - Pseudomonas aeruginosa	normal	-0.000735405	0.00064211	93	93	0.25534	0.779072
DNAext_batch	Biofilm formation - Vibrio cholerae	Batch 2	-0.000218793	0.000246514	93	93	0.377317	0.779072
GDM	Biosynthesis of amino acids	impairedglucose tolerance	0.000864632	0.000914056	93	93	0.346898	0.779072
Mode_of_Delivery	Biosynthesis of amino acids	Unscheduled Caesarean Delivery	0.000916268	0.00082907	93	93	0.272239	0.779072
DNAext_batch	Biosynthesis of amino acids	Batch 3	-0.000829984	0.000964694	93	93	0.39204	0.779072
GDM	Biosynthesis of ansamycins	impairedglucose tolerance	5.31461e-05	5.19143e-05	93	93	0.308903	0.779072
Mode_of_Delivery	Biosynthesis of ansamycins	Vaginal Delivery	3.47668e-05	4.11219e-05	93	93	0.400257	0.779072
Mode_of_Delivery	Biosynthesis of antibiotics	Unscheduled Caesarean Delivery	0.000461425	0.000464889	93	93	0.32378	0.779072
BMI_cat	Biosynthesis of enediyne antibiotics	Overweight	3.89927e-07	3.69705e-07	93	93	0.294589	0.779072
Mode_of_Delivery	Biosynthesis of secondary metabolites	Unscheduled Caesarean Delivery	0.000451885	0.000515483	93	93	0.38319	0.779072
GDM	Biosynthesis of siderophore group nonribosomal peptides	normal	2.94641e-05	3.38997e-05	93	93	0.387238	0.779072
BMI_cat	Biosynthesis of siderophore group nonribosomal peptides	Overweight	2.72462e-05	3.22017e-05	93	93	0.399895	0.779072
DNAext_batch	Biosynthesis of siderophore group nonribosomal peptides	Batch 3	-5.52402e-05	5.07549e-05	93	93	0.279544	0.779072
Mode_of_Delivery	Biosynthesis of type II polyketide products	Vaginal Delivery	3.99345e-07	3.69885e-07	93	93	0.283391	0.779072
DNAext_batch	Biosynthesis of unsaturated fatty acids	Batch 2	-8.65766e-05	9.19607e-05	93	93	0.349173	0.779072
Mode_of_Delivery	Biosynthesis of vancomycin group antibiotics	Unscheduled Caesarean Delivery	1.60772e-05	1.82929e-05	93	93	0.381976	0.779072
Mode_of_Delivery	Biotin metabolism	Unscheduled Caesarean Delivery	-0.000128149	0.000128163	93	93	0.320237	0.779072
GDM	Bisphenol degradation	impairedglucose tolerance	8.19037e-07	8.01011e-07	93	93	0.309479	0.779072
Mode_of_Delivery	Bisphenol degradation	Unscheduled Caesarean Delivery	7.47345e-07	7.26536e-07	93	93	0.306601	0.779072
BMI_cat	Bisphenol degradation	Obese	-7.12752e-07	8.0926e-07	93	93	0.380969	0.779072
BMI_cat	Bisphenol degradation	Overweight	5.01927e-07	5.3636e-07	93	93	0.352057	0.779072
DNAext_batch	Bisphenol degradation	Batch 3	-7.83752e-07	8.45387e-07	93	93	0.356534	0.779072
GDM	C5-Branched dibasic acid metabolism	normal	5.29349e-05	5.4538e-05	93	93	0.334531	0.779072
DNAext_batch	C5-Branched dibasic acid metabolism	Batch 3	-8.70439e-05	8.16549e-05	93	93	0.289479	0.779072
BMI_cat	Caffeine metabolism	Obese	-1.94533e-07	2.32818e-07	93	93	0.405774	0.779072
BMI_cat	Carbapenem biosynthesis	Obese	4.48501e-05	4.5239e-05	93	93	0.324336	0.779072
GDM	Carbon fixation in photosynthetic organisms	impairedglucose tolerance	0.000159562	0.000164053	93	93	0.333534	0.779072
GDM	Carbon fixation in photosynthetic organisms	normal	0.000118623	0.000115643	93	93	0.307947	0.779072
DNAext_batch	Carbon fixation in photosynthetic organisms	Batch 3	-0.000197981	0.000173142	93	93	0.256096	0.779072
Mode_of_Delivery	Carbon fixation pathways in prokaryotes	Vaginal Delivery	-0.000113598	0.000120144	93	93	0.347107	0.779072
DNAext_batch	Carbon fixation pathways in prokaryotes	Batch 3	-0.000155182	0.000160079	93	93	0.335125	0.779072
Mode_of_Delivery	Carotenoid biosynthesis	Vaginal Delivery	-4.1694e-05	4.61507e-05	93	93	0.36888	0.779072
BMI_cat	Cationic antimicrobial peptide (CAMP) resistance	Overweight	0.00010408	0.000114836	93	93	0.367352	0.779072
GDM	Cell cycle - Caulobacter	impairedglucose tolerance	0.000163667	0.000173696	93	93	0.348761	0.779072
GDM	Cell cycle - Caulobacter	normal	0.000123392	0.00012244	93	93	0.316457	0.779072
Mode_of_Delivery	Cell cycle - Caulobacter	Unscheduled Caesarean Delivery	0.000161461	0.000157546	93	93	0.308376	0.779072
BMI_cat	Cell cycle - Caulobacter	Overweight	-0.000120711	0.000116307	93	93	0.302311	0.779072
Mode_of_Delivery	Chloroalkane and chloroalkene degradation	Unscheduled Caesarean Delivery	-0.00010505	0.000101855	93	93	0.305328	0.779072
DNAext_batch	Chloroalkane and chloroalkene degradation	Batch 3	0.000124276	0.000118517	93	93	0.297374	0.779072
GDM	Chlorocyclohexane and chlorobenzene degradation	impairedglucose tolerance	-3.4754e-05	4.122e-05	93	93	0.401548	0.779072
BMI_cat	Chlorocyclohexane and chlorobenzene degradation	Obese	3.80376e-05	4.16445e-05	93	93	0.363653	0.779072
DNAext_batch	Chlorocyclohexane and chlorobenzene degradation	Batch 3	-3.73374e-05	4.35036e-05	93	93	0.393191	0.779072
Mode_of_Delivery	Clavulanic acid biosynthesis	Unscheduled Caesarean Delivery	-2.8649e-09	3.23254e-09	93	2	0.378002	0.779072
DNAext_batch	Clavulanic acid biosynthesis	Batch 2	-2.24112e-09	2.20288e-09	93	2	0.311905	0.779072
Mode_of_Delivery	Cysteine and methionine metabolism	Unscheduled Caesarean Delivery	0.000261497	0.000298476	93	93	0.38347	0.779072
DNAext_batch	Cysteine and methionine metabolism	Batch 3	-0.000292603	0.000347303	93	93	0.4019	0.779072
DNAext_batch	D-Alanine metabolism	Batch 3	-0.000102931	0.00011106	93	93	0.356683	0.779072
GDM	D-Arginine and D-ornithine metabolism	normal	-9.33474e-06	1.04229e-05	93	93	0.373024	0.779072
Mode_of_Delivery	D-Arginine and D-ornithine metabolism	Unscheduled Caesarean Delivery	-1.27591e-05	1.34113e-05	93	93	0.344146	0.779072
Mode_of_Delivery	D-Arginine and D-ornithine metabolism	Vaginal Delivery	-1.13889e-05	1.17122e-05	93	93	0.333647	0.779072
DNAext_batch	D-Glutamine and D-glutamate metabolism	Batch 3	-6.27549e-05	5.86389e-05	93	93	0.287598	0.779072
GDM	Degradation of aromatic compounds	impairedglucose tolerance	-0.000256303	0.000289856	93	93	0.37909	0.779072
BMI_cat	Degradation of aromatic compounds	Obese	-0.000320566	0.000292841	93	93	0.276789	0.779072
GDM	Dioxin degradation	normal	3.1141e-05	2.97133e-05	93	93	0.297622	0.779072
DNAext_batch	Dioxin degradation	Batch 3	-4.26768e-05	4.4487e-05	93	93	0.340156	0.779072
GDM	DNA replication	impairedglucose tolerance	0.000246194	0.000295834	93	93	0.407654	0.779072
DNAext_batch	DNA replication	Batch 3	-0.000297581	0.000312223	93	93	0.343272	0.779072
GDM	Drug metabolism - other enzymes	impairedglucose tolerance	0.000146656	0.000173744	93	93	0.401015	0.779072
GDM	Ethylbenzene degradation	impairedglucose tolerance	-2.69164e-05	2.99855e-05	93	93	0.371939	0.779072
GDM	Fatty acid degradation	impairedglucose tolerance	-0.000382203	0.00035866	93	93	0.28964	0.779072
GDM	Fatty acid degradation	normal	-0.000283573	0.000252823	93	93	0.265218	0.779072
DNAext_batch	Fatty acid degradation	Batch 3	0.000337226	0.00037853	93	93	0.375536	0.779072
GDM	Fatty acid elongation	impairedglucose tolerance	-6.10182e-09	5.55375e-09	93	13	0.275044	0.779072
Mode_of_Delivery	Fatty acid elongation	Vaginal Delivery	4.05818e-09	4.39919e-09	93	13	0.358918	0.779072
GDM	Fatty acid metabolism	impairedglucose tolerance	-0.00023225	0.000273906	93	93	0.398894	0.779072
Mode_of_Delivery	Fatty acid metabolism	Unscheduled Caesarean Delivery	-0.000210948	0.00024844	93	93	0.398243	0.779072
DNAext_batch	Flagellar assembly	Batch 2	-0.000515679	0.000566497	93	93	0.365273	0.779072
DNAext_batch	Fructose and mannose metabolism	Batch 2	0.000225961	0.000204952	93	93	0.273391	0.779072
DNAext_batch	Fructose and mannose metabolism	Batch 3	-0.000300975	0.000349948	93	93	0.392206	0.779072
BMI_cat	Furfural degradation	Overweight	7.79612e-07	8.29231e-07	93	93	0.34983	0.779072
DNAext_batch	Furfural degradation	Batch 3	-1.31225e-06	1.307e-06	93	93	0.318251	0.779072
GDM	Galactose metabolism	normal	0.000395012	0.000447552	93	93	0.379969	0.779072
GDM	Geraniol degradation	normal	-0.000104499	0.000110792	93	93	0.348281	0.779072
Mode_of_Delivery	Geraniol degradation	Unscheduled Caesarean Delivery	-0.000122497	0.000142558	93	93	0.392632	0.779072
GDM	Glutathione metabolism	impairedglucose tolerance	-0.000197051	0.000219677	93	93	0.372281	0.779072
DNAext_batch	Glutathione metabolism	Batch 3	0.00024629	0.000231847	93	93	0.291147	0.779072
Mode_of_Delivery	Glycerolipid metabolism	Vaginal Delivery	-8.31874e-05	9.62906e-05	93	93	0.390092	0.779072
GDM	Glycine, serine and threonine metabolism	impairedglucose tolerance	-0.000164512	0.000169292	93	93	0.333959	0.779072
DNAext_batch	Glycine, serine and threonine metabolism	Batch 2	-0.000111936	0.000104642	93	93	0.287816	0.779072
DNAext_batch	Glycolysis / Gluconeogenesis	Batch 2	0.000177312	0.000203309	93	93	0.385622	0.779072
GDM	Glyoxylate and dicarboxylate metabolism	normal	-0.000362734	0.00037614	93	93	0.337634	0.779072
BMI_cat	Glyoxylate and dicarboxylate metabolism	Obese	-0.000495276	0.000539095	93	93	0.360874	0.779072
DNAext_batch	Glyoxylate and dicarboxylate metabolism	Batch 3	0.000515588	0.000563161	93	93	0.362537	0.779072
GDM	Histidine metabolism	impairedglucose tolerance	-0.000284684	0.000310247	93	93	0.361453	0.779072
GDM	Histidine metabolism	normal	-0.000249061	0.000218696	93	93	0.258006	0.779072
GDM	Homologous recombination	impairedglucose tolerance	0.000353945	0.000397117	93	93	0.375322	0.779072
GDM	Homologous recombination	normal	0.000260912	0.000279932	93	93	0.353981	0.779072
DNAext_batch	Homologous recombination	Batch 3	-0.000421388	0.000419118	93	93	0.317583	0.779072
GDM	Inositol phosphate metabolism	impairedglucose tolerance	-0.000100302	0.000105807	93	93	0.345863	0.779072
BMI_cat	Inositol phosphate metabolism	Obese	0.00010051	0.000106897	93	93	0.349786	0.779072
GDM	Limonene and pinene degradation	impairedglucose tolerance	-0.000157124	0.000141313	93	93	0.269361	0.779072
GDM	Linoleic acid metabolism	normal	1.32645e-05	1.14913e-05	93	93	0.251647	0.779072
DNAext_batch	Linoleic acid metabolism	Batch 3	-1.60568e-05	1.72049e-05	93	93	0.353357	0.779072
GDM	Lipoic acid metabolism	impairedglucose tolerance	-4.11608e-05	3.81106e-05	93	93	0.283219	0.779072
BMI_cat	Lipopolysaccharide biosynthesis	Obese	-0.000291563	0.000330026	93	93	0.379513	0.779072
DNAext_batch	Lipopolysaccharide biosynthesis	Batch 3	0.000323192	0.000344759	93	93	0.351218	0.779072
Mode_of_Delivery	Lysine biosynthesis	Unscheduled Caesarean Delivery	0.000167878	0.000187379	93	93	0.372852	0.779072
GDM	Lysine degradation	impairedglucose tolerance	-0.000349928	0.000323098	93	93	0.28189	0.779072
DNAext_batch	Lysine degradation	Batch 3	0.000349485	0.000340998	93	93	0.308357	0.779072
GDM	Mannose type O-glycan biosynthesis	impairedglucose tolerance	1.4907e-05	1.60616e-05	93	93	0.356006	0.779072
GDM	Mannose type O-glycan biosynthesis	normal	1.14953e-05	1.1322e-05	93	93	0.312873	0.779072
DNAext_batch	Metabolic pathways	Batch 3	-0.000750238	0.000877614	93	93	0.39506	0.779072
GDM	Microbial metabolism in diverse environments	impairedglucose tolerance	-0.00140457	0.00147501	93	93	0.343705	0.779072
GDM	Microbial metabolism in diverse environments	normal	-0.00107209	0.00103975	93	93	0.305451	0.779072
GDM	Mismatch repair	impairedglucose tolerance	0.00032339	0.000336252	93	93	0.338936	0.779072
GDM	Mismatch repair	normal	0.000224376	0.000237027	93	93	0.346546	0.779072
DNAext_batch	Mismatch repair	Batch 3	-0.000300503	0.00035488	93	93	0.399528	0.779072
GDM	Monobactam biosynthesis	impairedglucose tolerance	-3.44427e-05	3.47393e-05	93	93	0.324307	0.779072
GDM	Monobactam biosynthesis	normal	-2.35805e-05	2.44881e-05	93	93	0.338343	0.779072
BMI_cat	Monobactam biosynthesis	Obese	-3.20192e-05	3.5097e-05	93	93	0.364219	0.779072
Mode_of_Delivery	Naphthalene degradation	Unscheduled Caesarean Delivery	-2.25663e-05	2.49731e-05	93	93	0.368778	0.779072
DNAext_batch	Naphthalene degradation	Batch 3	-2.69253e-05	2.90583e-05	93	93	0.356791	0.779072
BMI_cat	Neomycin, kanamycin and gentamicin biosynthesis	Overweight	-1.57295e-05	1.68218e-05	93	93	0.352435	0.779072
DNAext_batch	Neomycin, kanamycin and gentamicin biosynthesis	Batch 3	-2.59929e-05	2.65138e-05	93	93	0.329727	0.779072
GDM	Nicotinate and nicotinamide metabolism	impairedglucose tolerance	-0.000147863	0.000149772	93	93	0.326353	0.779072
DNAext_batch	Nicotinate and nicotinamide metabolism	Batch 2	-0.000105429	9.25757e-05	93	93	0.258005	0.779072
GDM	Nitrogen metabolism	normal	-0.000250675	0.000232741	93	93	0.284539	0.779072
BMI_cat	Nitrogen metabolism	Obese	-0.000313316	0.000333571	93	93	0.350281	0.779072
DNAext_batch	Nitrogen metabolism	Batch 3	0.000348907	0.000348462	93	93	0.319569	0.779072
GDM	Nitrotoluene degradation	impairedglucose tolerance	5.41097e-05	5.16009e-05	93	93	0.297361	0.779072
GDM	Non-homologous end-joining	impairedglucose tolerance	-4.79245e-05	4.59444e-05	93	93	0.299896	0.779072
DNAext_batch	Non-homologous end-joining	Batch 2	-2.8322e-05	2.83987e-05	93	93	0.321484	0.779072
Mode_of_Delivery	Nonribosomal peptide structures	Unscheduled Caesarean Delivery	-1.35642e-05	1.62032e-05	93	93	0.404895	0.779072
Mode_of_Delivery	Novobiocin biosynthesis	Vaginal Delivery	-2.64227e-05	2.39294e-05	93	93	0.272661	0.779072
DNAext_batch	Novobiocin biosynthesis	Batch 2	-2.11542e-05	1.86729e-05	93	93	0.260486	0.779072
GDM	Nucleotide excision repair	impairedglucose tolerance	0.000124011	0.000141756	93	93	0.384166	0.779072
DNAext_batch	Nucleotide excision repair	Batch 2	8.71667e-05	8.76209e-05	93	93	0.322683	0.779072
DNAext_batch	Nucleotide excision repair	Batch 3	-0.0001398	0.000149609	93	93	0.352759	0.779072
GDM	One carbon pool by folate	impairedglucose tolerance	0.000100127	0.000115352	93	93	0.387862	0.779072
Mode_of_Delivery	One carbon pool by folate	Unscheduled Caesarean Delivery	9.4007e-05	0.000104627	93	93	0.37149	0.779072
GDM	Other glycan degradation	impairedglucose tolerance	0.000253075	0.000272074	93	93	0.354949	0.779072
GDM	Pantothenate and CoA biosynthesis	impairedglucose tolerance	0.000145313	0.000142608	93	93	0.311144	0.779072
GDM	Pantothenate and CoA biosynthesis	normal	0.000102621	0.000100526	93	93	0.310259	0.779072
DNAext_batch	Pantothenate and CoA biosynthesis	Batch 2	9.48472e-05	8.81474e-05	93	93	0.285005	0.779072
Mode_of_Delivery	Pathogenic Escherichia coli infection	Vaginal Delivery	8.86099e-10	7.7945e-10	93	8	0.258844	0.779072
DNAext_batch	Pathogenic Escherichia coli infection	Batch 2	-6.61116e-10	6.08231e-10	93	8	0.280168	0.779072
GDM	Penicillin and cephalosporin biosynthesis	impairedglucose tolerance	2.86939e-05	2.75196e-05	93	93	0.300092	0.779072
GDM	Penicillin and cephalosporin biosynthesis	normal	1.79832e-05	1.93988e-05	93	93	0.356568	0.779072
GDM	Pentose and glucuronate interconversions	normal	4.01208e-05	4.81365e-05	93	93	0.406938	0.779072
Mode_of_Delivery	Pentose and glucuronate interconversions	Vaginal Delivery	-5.44307e-05	5.40912e-05	93	93	0.317172	0.779072
DNAext_batch	Pentose and glucuronate interconversions	Batch 2	-4.25749e-05	4.22092e-05	93	93	0.316032	0.779072
DNAext_batch	Pentose phosphate pathway	Batch 2	0.000128288	0.000120462	93	93	0.289941	0.779072
DNAext_batch	Pentose phosphate pathway	Batch 3	-0.000225641	0.000205684	93	93	0.275763	0.779072
GDM	Peptidoglycan biosynthesis	normal	0.000321331	0.000373784	93	93	0.392417	0.779072
BMI_cat	Peptidoglycan biosynthesis	Obese	0.000531004	0.000535718	93	93	0.324434	0.779072
DNAext_batch	Peptidoglycan biosynthesis	Batch 3	-0.000470679	0.000559633	93	93	0.402708	0.779072
DNAext_batch	Pertussis	Batch 3	0.000153835	0.000157196	93	93	0.330577	0.779072
GDM	Phenylalanine metabolism	normal	-0.00026128	0.000245637	93	93	0.290521	0.779072
DNAext_batch	Phenylalanine metabolism	Batch 3	0.000417695	0.00036777	93	93	0.259291	0.779072
GDM	Phenylalanine, tyrosine and tryptophan biosynthesis	impairedglucose tolerance	0.000298291	0.000290047	93	93	0.306702	0.779072
GDM	Phenylalanine, tyrosine and tryptophan biosynthesis	normal	0.000205919	0.000204457	93	93	0.316754	0.779072
Mode_of_Delivery	Phenylalanine, tyrosine and tryptophan biosynthesis	Unscheduled Caesarean Delivery	0.000257033	0.000263079	93	93	0.331366	0.779072
BMI_cat	Phosphotransferase system (PTS)	Obese	0.000861783	0.000893086	93	93	0.33734	0.779072
DNAext_batch	Phosphotransferase system (PTS)	Batch 3	-0.000985714	0.000932955	93	93	0.293746	0.779072
GDM	Photosynthesis	impairedglucose tolerance	0.00018463	0.000192519	93	93	0.340301	0.779072
GDM	Photosynthesis	normal	0.000116307	0.000135709	93	93	0.393867	0.779072
Mode_of_Delivery	Photosynthesis	Unscheduled Caesarean Delivery	0.000149196	0.00017462	93	93	0.395309	0.779072
Mode_of_Delivery	Photosynthesis - antenna proteins	Unscheduled Caesarean Delivery	2.44556e-09	2.21576e-09	93	1	0.27287	0.779072
BMI_cat	Photosynthesis - antenna proteins	Overweight	-1.4215e-09	1.63577e-09	93	1	0.387316	0.779072
DNAext_batch	Photosynthesis - antenna proteins	Batch 2	-1.32054e-09	1.50998e-09	93	1	0.384316	0.779072
DNAext_batch	Plant-pathogen interaction	Batch 2	-5.29161e-05	5.98228e-05	93	93	0.378925	0.779072
DNAext_batch	Plant-pathogen interaction	Batch 3	0.0001137	0.000102145	93	93	0.268832	0.779072
GDM	Polycyclic aromatic hydrocarbon degradation	impairedglucose tolerance	-3.66285e-05	3.99743e-05	93	93	0.362132	0.779072
GDM	Polyketide sugar unit biosynthesis	impairedglucose tolerance	-7.47867e-05	6.75677e-05	93	93	0.271523	0.779072
Mode_of_Delivery	Polyketide sugar unit biosynthesis	Vaginal Delivery	5.03697e-05	5.35212e-05	93	93	0.349344	0.779072
DNAext_batch	Porphyrin and chlorophyll metabolism	Batch 2	-0.000355962	0.000311778	93	93	0.256817	0.779072
Mode_of_Delivery	Proteasome	Unscheduled Caesarean Delivery	8.39918e-06	8.13457e-06	93	93	0.304788	0.779072
GDM	Protein export	impairedglucose tolerance	0.000330526	0.000338895	93	93	0.332209	0.779072
GDM	Protein export	normal	0.000256908	0.000238891	93	93	0.285266	0.779072
Mode_of_Delivery	Protein export	Unscheduled Caesarean Delivery	0.000265266	0.000307386	93	93	0.390609	0.779072
DNAext_batch	Protein export	Batch 3	-0.000299827	0.00035767	93	93	0.404253	0.779072
GDM	Purine metabolism	normal	0.000543806	0.000535312	93	93	0.31261	0.779072
GDM	Pyrimidine metabolism	impairedglucose tolerance	0.000849596	0.000951086	93	93	0.374254	0.779072
GDM	Pyrimidine metabolism	normal	0.000667746	0.000670431	93	93	0.322113	0.779072
DNAext_batch	Pyrimidine metabolism	Batch 3	-0.00103427	0.00100378	93	93	0.30579	0.779072
GDM	Pyruvate metabolism	impairedglucose tolerance	-0.000126195	0.000148423	93	93	0.397609	0.779072
BMI_cat	Pyruvate metabolism	Overweight	0.000105376	9.93845e-05	93	93	0.292055	0.779072
DNAext_batch	Pyruvate metabolism	Batch 3	-0.000139713	0.000156645	93	93	0.374992	0.779072
BMI_cat	Quorum sensing	Obese	-0.000411873	0.000488224	93	93	0.40128	0.779072
Mode_of_Delivery	Riboflavin metabolism	Vaginal Delivery	-6.97351e-05	7.57163e-05	93	93	0.359685	0.779072
DNAext_batch	Riboflavin metabolism	Batch 2	-5.54727e-05	5.90839e-05	93	93	0.350485	0.779072
GDM	Ribosome	impairedglucose tolerance	0.0014648	0.00157183	93	93	0.354055	0.779072
GDM	Ribosome	normal	0.000969693	0.001108	93	93	0.383976	0.779072
DNAext_batch	Ribosome	Batch 3	-0.00150228	0.00165891	93	93	0.367747	0.779072
GDM	RNA degradation	impairedglucose tolerance	0.000160706	0.000181019	93	93	0.37719	0.779072
GDM	RNA degradation	normal	0.000147174	0.000127602	93	93	0.252025	0.779072
DNAext_batch	RNA degradation	Batch 3	-0.000208061	0.000191047	93	93	0.279244	0.779072
GDM	RNA polymerase	impairedglucose tolerance	0.000109437	0.000128865	93	93	0.39816	0.779072
GDM	RNA polymerase	normal	7.63226e-05	9.08381e-05	93	93	0.403179	0.779072
DNAext_batch	RNA polymerase	Batch 3	-0.000114985	0.000136004	93	93	0.400261	0.779072
DNAext_batch	Salmonella infection	Batch 2	-5.23099e-05	6.19482e-05	93	93	0.400837	0.779072
DNAext_batch	Salmonella infection	Batch 3	9.07497e-05	0.000105774	93	93	0.393357	0.779072
Mode_of_Delivery	Secondary bile acid biosynthesis	Unscheduled Caesarean Delivery	-1.30818e-05	1.22811e-05	93	93	0.28984	0.779072
BMI_cat	Secondary bile acid biosynthesis	Overweight	8.82055e-06	9.06646e-06	93	93	0.333408	0.779072
GDM	Selenocompound metabolism	impairedglucose tolerance	0.000121449	0.000128406	93	93	0.346953	0.779072
Mode_of_Delivery	Selenocompound metabolism	Unscheduled Caesarean Delivery	0.00010254	0.000116467	93	93	0.381144	0.779072
DNAext_batch	Selenocompound metabolism	Batch 2	7.77413e-05	7.93692e-05	93	93	0.330151	0.779072
DNAext_batch	Sesquiterpenoid and triterpenoid biosynthesis	Batch 2	-6.41888e-07	6.0708e-07	93	93	0.293389	0.779072
GDM	Sphingolipid metabolism	impairedglucose tolerance	0.000110151	0.000113414	93	93	0.33422	0.779072
DNAext_batch	Sphingolipid metabolism	Batch 2	7.64033e-05	7.01022e-05	93	93	0.278881	0.779072
DNAext_batch	Staphylococcus aureus infection	Batch 2	0.000205006	0.000227956	93	93	0.371053	0.779072
DNAext_batch	Staphylococcus aureus infection	Batch 3	-0.000446424	0.000389227	93	93	0.254658	0.779072
DNAext_batch	Starch and sucrose metabolism	Batch 2	0.000316233	0.000325637	93	93	0.334277	0.779072
DNAext_batch	Starch and sucrose metabolism	Batch 3	-0.000590481	0.000556013	93	93	0.291283	0.779072
Mode_of_Delivery	Staurosporine biosynthesis	Unscheduled Caesarean Delivery	1.67042e-05	1.44658e-05	93	93	0.251473	0.779072
Mode_of_Delivery	Steroid degradation	Unscheduled Caesarean Delivery	-1.04008e-05	9.32612e-06	93	93	0.26793	0.779072
GDM	Styrene degradation	impairedglucose tolerance	-0.000141338	0.000136402	93	93	0.303089	0.779072
DNAext_batch	Styrene degradation	Batch 2	-9.55132e-05	8.43113e-05	93	93	0.260495	0.779072
GDM	Sulfur metabolism	impairedglucose tolerance	-0.000411983	0.000449756	93	93	0.362281	0.779072
GDM	Sulfur metabolism	normal	-0.000269534	0.000317038	93	93	0.397651	0.779072
DNAext_batch	Sulfur metabolism	Batch 3	0.000400962	0.000474672	93	93	0.40067	0.779072
GDM	Sulfur relay system	normal	-0.00010568	0.000105702	93	93	0.320285	0.779072
GDM	Synthesis and degradation of ketone bodies	impairedglucose tolerance	-0.000105832	9.91675e-05	93	93	0.288935	0.779072
DNAext_batch	Synthesis and degradation of ketone bodies	Batch 3	9.04592e-05	0.000104661	93	93	0.389882	0.779072
GDM	Taurine and hypotaurine metabolism	normal	-2.72544e-05	3.22985e-05	93	93	0.401162	0.779072
BMI_cat	Taurine and hypotaurine metabolism	Obese	-3.98496e-05	4.62912e-05	93	93	0.391773	0.779072
Mode_of_Delivery	Terpenoid backbone biosynthesis	Unscheduled Caesarean Delivery	8.68522e-05	0.000100969	93	93	0.392133	0.779072
DNAext_batch	Terpenoid backbone biosynthesis	Batch 2	6.44758e-05	6.88073e-05	93	93	0.35142	0.779072
DNAext_batch	Terpenoid backbone biosynthesis	Batch 3	-0.000117979	0.000117486	93	93	0.318166	0.779072
GDM	Tetracycline biosynthesis	normal	-3.57181e-07	3.35753e-07	93	93	0.290459	0.779072
Mode_of_Delivery	Tetracycline biosynthesis	Vaginal Delivery	3.46053e-07	3.77287e-07	93	93	0.361656	0.779072
GDM	Thiamine metabolism	impairedglucose tolerance	0.000159299	0.000156634	93	93	0.312067	0.779072
GDM	Tryptophan metabolism	impairedglucose tolerance	-0.000375161	0.000367106	93	93	0.309742	0.779072
GDM	Tryptophan metabolism	normal	-0.000287797	0.000258777	93	93	0.26925	0.779072
DNAext_batch	Tryptophan metabolism	Batch 3	0.00039499	0.000387444	93	93	0.310904	0.779072
GDM	Two-component system	impairedglucose tolerance	-0.00180341	0.00197954	93	93	0.364891	0.779072
GDM	Two-component system	normal	-0.00137139	0.0013954	93	93	0.328533	0.779072
DNAext_batch	Two-component system	Batch 2	-0.0011057	0.00122358	93	93	0.368758	0.779072
BMI_cat	Type I polyketide structures	Overweight	3.18512e-07	3.77057e-07	93	77	0.40066	0.779072
GDM	Tyrosine metabolism	impairedglucose tolerance	-0.000311012	0.000338306	93	93	0.360561	0.779072
GDM	Valine, leucine and isoleucine biosynthesis	impairedglucose tolerance	0.000144177	0.00012984	93	93	0.269988	0.779072
Mode_of_Delivery	Valine, leucine and isoleucine biosynthesis	Unscheduled Caesarean Delivery	0.000107026	0.000117768	93	93	0.366063	0.779072
GDM	Valine, leucine and isoleucine degradation	impairedglucose tolerance	-0.000464551	0.000490542	93	93	0.346347	0.779072
GDM	Valine, leucine and isoleucine degradation	normal	-0.000352618	0.000345789	93	93	0.310775	0.779072
BMI_cat	Valine, leucine and isoleucine degradation	Obese	-0.000523662	0.000495594	93	93	0.293708	0.779072
DNAext_batch	Valine, leucine and isoleucine degradation	Batch 3	0.000555129	0.000517718	93	93	0.286674	0.779072
GDM	Vancomycin resistance	impairedglucose tolerance	0.000129774	0.000153092	93	93	0.399021	0.779072
GDM	Vancomycin resistance	normal	0.000112999	0.000107916	93	93	0.298056	0.779072
DNAext_batch	Vancomycin resistance	Batch 3	-0.000176229	0.000161573	93	93	0.278521	0.779072
GDM	Vibrio cholerae infection	normal	1.58063e-05	1.70138e-05	93	93	0.355534	0.779072
BMI_cat	Vitamin B6 metabolism	Overweight	-2.22949e-05	2.54168e-05	93	93	0.382894	0.779072
DNAext_batch	Vitamin B6 metabolism	Batch 3	3.63129e-05	4.00608e-05	93	93	0.367294	0.779072
GDM	Xylene degradation	normal	3.0332e-05	3.63371e-05	93	93	0.406233	0.779072
BMI_cat	Xylene degradation	Obese	5.147e-05	5.20794e-05	93	93	0.325844	0.779072
GDM	Butanoate metabolism	impairedglucose tolerance	-0.000232643	0.000280615	93	93	0.409429	0.779337
DNAext_batch	Degradation of aromatic compounds	Batch 3	0.000253582	0.000305914	93	93	0.409492	0.779337
DNAext_batch	Galactose metabolism	Batch 3	-0.000556286	0.00067008	93	93	0.408791	0.779337
DNAext_batch	Glycerolipid metabolism	Batch 3	-0.000105645	0.000128296	93	93	0.412588	0.783064
DNAext_batch	Porphyrin and chlorophyll metabolism	Batch 3	0.000438437	0.000532349	93	93	0.412505	0.783064
Mode_of_Delivery	Pertussis	Unscheduled Caesarean Delivery	-0.00011083	0.000135096	93	93	0.414323	0.785273
GDM	Benzoate degradation	normal	-0.000209705	0.00025738	93	93	0.417508	0.785898
BMI_cat	Biosynthesis of antibiotics	Overweight	-0.000279649	0.000343201	93	93	0.417476	0.785898
GDM	Caprolactam degradation	impairedglucose tolerance	-8.79689e-05	0.000107832	93	93	0.416924	0.785898
GDM	Porphyrin and chlorophyll metabolism	normal	-0.000290911	0.000355561	93	93	0.415572	0.785898
GDM	Purine metabolism	impairedglucose tolerance	0.000621002	0.000759405	93	93	0.415814	0.785898
Mode_of_Delivery	Cationic antimicrobial peptide (CAMP) resistance	Unscheduled Caesarean Delivery	-0.000126557	0.000155553	93	93	0.418179	0.786086
Mode_of_Delivery	alpha-Linolenic acid metabolism	Vaginal Delivery	-2.031e-05	2.52607e-05	93	93	0.423657	0.786325
Mode_of_Delivery	Ascorbate and aldarate metabolism	Vaginal Delivery	8.23295e-05	0.000101402	93	93	0.419138	0.786325
GDM	Bacterial chemotaxis	impairedglucose tolerance	-0.000875106	0.00108847	93	93	0.42368	0.786325
GDM	Caffeine metabolism	normal	-1.3107e-07	1.62443e-07	93	93	0.422022	0.786325
Mode_of_Delivery	Dioxin degradation	Unscheduled Caesarean Delivery	-3.07155e-05	3.82327e-05	93	93	0.424021	0.786325
DNAext_batch	Linoleic acid metabolism	Batch 2	-8.13318e-06	1.00763e-05	93	93	0.421855	0.786325
Mode_of_Delivery	Phosphonate and phosphinate metabolism	Unscheduled Caesarean Delivery	-3.1177e-05	3.84768e-05	93	93	0.420069	0.786325
GDM	Starch and sucrose metabolism	normal	0.000298509	0.000371366	93	93	0.423773	0.786325
GDM	Steroid degradation	impairedglucose tolerance	-8.31641e-06	1.02821e-05	93	93	0.420902	0.786325
GDM	Terpenoid backbone biosynthesis	impairedglucose tolerance	9.02282e-05	0.000111319	93	93	0.419921	0.786325
GDM	Arginine and proline metabolism	impairedglucose tolerance	-0.000296176	0.000370902	93	93	0.426816	0.786697
GDM	C5-Branched dibasic acid metabolism	impairedglucose tolerance	6.17119e-05	7.73687e-05	93	93	0.427332	0.786697
GDM	Methane metabolism	impairedglucose tolerance	7.59025e-05	9.51697e-05	93	93	0.427381	0.786697
BMI_cat	Phenazine biosynthesis	Overweight	-1.52929e-05	1.90698e-05	93	93	0.424848	0.786697
GDM	Propanoate metabolism	impairedglucose tolerance	-0.000176644	0.00022155	93	93	0.427519	0.786697
DNAext_batch	Steroid degradation	Batch 3	8.6497e-06	1.08517e-05	93	93	0.427652	0.786697
GDM	DNA replication	normal	0.000165318	0.000208536	93	93	0.430155	0.790245
GDM	Fatty acid metabolism	normal	-0.000152719	0.00019308	93	93	0.431193	0.791095
DNAext_batch	Clavulanic acid biosynthesis	Batch 3	-2.96066e-09	3.76134e-09	93	2	0.433421	0.791166
GDM	Ether lipid metabolism	normal	1.11339e-05	1.4123e-05	93	93	0.432711	0.791166
Mode_of_Delivery	Pathogenic Escherichia coli infection	Unscheduled Caesarean Delivery	7.02365e-10	8.92526e-10	93	8	0.433531	0.791166
GDM	Phenylalanine metabolism	impairedglucose tolerance	-0.00027452	0.000348466	93	93	0.433034	0.791166
GDM	Ethylbenzene degradation	normal	-1.65564e-05	2.11371e-05	93	93	0.435661	0.792132
Mode_of_Delivery	Lipopolysaccharide biosynthesis	Vaginal Delivery	0.000203082	0.000258753	93	93	0.43475	0.792132
Mode_of_Delivery	Taurine and hypotaurine metabolism	Unscheduled Caesarean Delivery	-3.25438e-05	4.15592e-05	93	93	0.435788	0.792132
GDM	AGE-RAGE signaling pathway in diabetic complications	impairedglucose tolerance	1.67291e-08	2.20792e-08	93	30	0.450758	0.793635
GDM	Bacterial invasion of epithelial cells	impairedglucose tolerance	-1.12257e-05	1.48145e-05	93	93	0.450721	0.793635
GDM	Biosynthesis of amino acids	normal	0.000493191	0.000644328	93	93	0.446158	0.793635
BMI_cat	Biosynthesis of vancomycin group antibiotics	Obese	-1.57252e-05	2.03757e-05	93	93	0.442422	0.793635
Mode_of_Delivery	Cutin, suberine and wax biosynthesis	Unscheduled Caesarean Delivery	2.75198e-09	3.60594e-09	93	37	0.447494	0.793635
DNAext_batch	D-Glutamine and D-glutamate metabolism	Batch 2	2.60594e-05	3.43428e-05	93	93	0.450094	0.793635
GDM	Epithelial cell signaling in Helicobacter pylori infection	normal	-1.18759e-05	1.5563e-05	93	93	0.447552	0.793635
Mode_of_Delivery	Ether lipid metabolism	Unscheduled Caesarean Delivery	-1.41665e-05	1.81724e-05	93	93	0.43784	0.793635
Mode_of_Delivery	Fatty acid degradation	Unscheduled Caesarean Delivery	-0.000249846	0.000325313	93	93	0.444631	0.793635
GDM	Fatty acid elongation	normal	-2.99694e-09	3.9149e-09	93	13	0.446106	0.793635
DNAext_batch	Fatty acid metabolism	Batch 2	-0.000129713	0.000169304	93	93	0.445733	0.793635
GDM	Flagellar assembly	impairedglucose tolerance	-0.000693108	0.000916498	93	93	0.451611	0.793635
GDM	Flagellar assembly	normal	-0.00049518	0.000646049	93	93	0.445543	0.793635
GDM	Geraniol degradation	impairedglucose tolerance	-0.000118888	0.000157171	93	93	0.451511	0.793635
DNAext_batch	Lipoic acid metabolism	Batch 2	-1.78426e-05	2.35566e-05	93	93	0.450909	0.793635
GDM	Lysine biosynthesis	impairedglucose tolerance	0.000161228	0.000206587	93	93	0.437328	0.793635
Mode_of_Delivery	NOD-like receptor signaling pathway	Unscheduled Caesarean Delivery	4.29126e-05	5.65912e-05	93	93	0.450399	0.793635
BMI_cat	Nonribosomal peptide structures	Obese	-1.39573e-05	1.80481e-05	93	93	0.441495	0.793635
DNAext_batch	Pathogenic Escherichia coli infection	Batch 3	-8.04169e-10	1.03853e-09	93	8	0.440907	0.793635
GDM	Pertussis	normal	-8.10848e-05	0.000104992	93	93	0.442109	0.793635
GDM	Polyketide sugar unit biosynthesis	normal	-3.63182e-05	4.76292e-05	93	93	0.447887	0.793635
BMI_cat	Proteasome	Overweight	-4.67627e-06	6.00529e-06	93	93	0.438349	0.793635
GDM	Salmonella infection	impairedglucose tolerance	-7.61753e-05	0.000100222	93	93	0.449343	0.793635
DNAext_batch	Steroid biosynthesis	Batch 3	-3.5283e-07	4.56844e-07	93	93	0.442092	0.793635
GDM	Sulfur relay system	impairedglucose tolerance	-0.000114953	0.000149951	93	93	0.445468	0.793635
BMI_cat	Sulfur relay system	Obese	-0.000115701	0.000151495	93	93	0.447171	0.793635
Mode_of_Delivery	Non-homologous end-joining	Unscheduled Caesarean Delivery	-3.14009e-05	4.16727e-05	93	93	0.453249	0.794654
GDM	Oxidative phosphorylation	impairedglucose tolerance	-0.000303262	0.00040255	93	93	0.453345	0.794654
Mode_of_Delivery	ABC transporters	Unscheduled Caesarean Delivery	-0.000560266	0.000785002	93	93	0.477383	0.795084
GDM	Acarbose and validamycin biosynthesis	impairedglucose tolerance	-2.02267e-05	2.78438e-05	93	93	0.469592	0.795084
GDM	alpha-Linolenic acid metabolism	impairedglucose tolerance	-2.38959e-05	3.18904e-05	93	93	0.455761	0.795084
BMI_cat	Amino sugar and nucleotide sugar metabolism	Obese	0.000559058	0.000791187	93	93	0.481767	0.795084
GDM	Arachidonic acid metabolism	impairedglucose tolerance	-1.17119e-05	1.65623e-05	93	93	0.481433	0.795084
Mode_of_Delivery	Base excision repair	Unscheduled Caesarean Delivery	9.72125e-05	0.00013792	93	93	0.482857	0.795084
GDM	Biofilm formation - Escherichia coli	impairedglucose tolerance	-0.000186853	0.000252033	93	93	0.460529	0.795084
GDM	Biofilm formation - Pseudomonas aeruginosa	impairedglucose tolerance	-0.00065148	0.00091091	93	93	0.476471	0.795084
Mode_of_Delivery	Biosynthesis of siderophore group nonribosomal peptides	Unscheduled Caesarean Delivery	-3.19695e-05	4.36194e-05	93	93	0.465649	0.795084
GDM	Biosynthesis of unsaturated fatty acids	impairedglucose tolerance	-0.000106691	0.000148777	93	93	0.475288	0.795084
Mode_of_Delivery	C5-Branched dibasic acid metabolism	Unscheduled Caesarean Delivery	5.25386e-05	7.01752e-05	93	93	0.456144	0.795084
Mode_of_Delivery	C5-Branched dibasic acid metabolism	Vaginal Delivery	-4.57913e-05	6.12846e-05	93	93	0.457035	0.795084
Mode_of_Delivery	Caprolactam degradation	Unscheduled Caesarean Delivery	-6.97026e-05	9.78062e-05	93	93	0.478031	0.795084
DNAext_batch	Carbon metabolism	Batch 2	-0.000114461	0.000161381	93	93	0.480128	0.795084
GDM	Citrate cycle (TCA cycle)	impairedglucose tolerance	-0.00023558	0.000329162	93	93	0.476164	0.795084
GDM	Clavulanic acid biosynthesis	normal	1.82954e-09	2.51223e-09	93	2	0.468483	0.795084
GDM	Degradation of aromatic compounds	normal	-0.000150871	0.000204323	93	93	0.462334	0.795084
DNAext_batch	Fatty acid biosynthesis	Batch 3	0.000109888	0.000149811	93	93	0.465291	0.795084
Mode_of_Delivery	Flagellar assembly	Vaginal Delivery	0.000531509	0.000725968	93	93	0.466122	0.795084
GDM	Fluorobenzoate degradation	impairedglucose tolerance	-5.20517e-05	7.37706e-05	93	93	0.482397	0.795084
BMI_cat	Fructose and mannose metabolism	Obese	0.000237234	0.000334993	93	93	0.480797	0.795084
DNAext_batch	Glutathione metabolism	Batch 2	-9.84696e-05	0.000135785	93	93	0.470352	0.795084
GDM	Glycerophospholipid metabolism	normal	3.44119e-05	4.80619e-05	93	93	0.475983	0.795084
Mode_of_Delivery	Glycine, serine and threonine metabolism	Unscheduled Caesarean Delivery	-0.000112163	0.000153552	93	93	0.467145	0.795084
Mode_of_Delivery	Lysine degradation	Unscheduled Caesarean Delivery	-0.000208881	0.000293058	93	93	0.477967	0.795084
Mode_of_Delivery	Metabolic pathways	Unscheduled Caesarean Delivery	0.000536697	0.000754232	93	93	0.478696	0.795084
GDM	Neomycin, kanamycin and gentamicin biosynthesis	normal	1.25918e-05	1.77088e-05	93	93	0.479025	0.795084
DNAext_batch	Nicotinate and nicotinamide metabolism	Batch 3	0.00011686	0.000158069	93	93	0.46179	0.795084
GDM	Nucleotide excision repair	normal	7.04353e-05	9.99253e-05	93	93	0.482835	0.795084
GDM	Pentose phosphate pathway	impairedglucose tolerance	0.000142953	0.000194887	93	93	0.465286	0.795084
GDM	Peptidoglycan biosynthesis	impairedglucose tolerance	0.000390428	0.000530257	93	93	0.463599	0.795084
Mode_of_Delivery	Phosphonate and phosphinate metabolism	Vaginal Delivery	-2.42536e-05	3.36021e-05	93	93	0.472429	0.795084
GDM	Phosphotransferase system (PTS)	normal	0.000445446	0.000623129	93	93	0.476681	0.795084
DNAext_batch	Photosynthesis	Batch 3	-0.000152568	0.000203185	93	93	0.454823	0.795084
GDM	Photosynthesis - antenna proteins	normal	1.21508e-09	1.72202e-09	93	1	0.482381	0.795084
Mode_of_Delivery	Polyketide sugar unit biosynthesis	Unscheduled Caesarean Delivery	4.53809e-05	6.12855e-05	93	93	0.461072	0.795084
BMI_cat	Polyketide sugar unit biosynthesis	Obese	-4.9932e-05	6.82636e-05	93	93	0.466535	0.795084
BMI_cat	Porphyrin and chlorophyll metabolism	Obese	0.00035922	0.0005096	93	93	0.482818	0.795084
Mode_of_Delivery	Quorum sensing	Unscheduled Caesarean Delivery	-0.000321366	0.000438316	93	93	0.465489	0.795084
DNAext_batch	Quorum sensing	Batch 3	-0.000369824	0.000510019	93	93	0.470395	0.795084
GDM	Riboflavin metabolism	impairedglucose tolerance	-6.9377e-05	9.5588e-05	93	93	0.469983	0.795084
Mode_of_Delivery	Riboflavin metabolism	Unscheduled Caesarean Delivery	-6.28472e-05	8.67005e-05	93	93	0.470542	0.795084
BMI_cat	Sesquiterpenoid and triterpenoid biosynthesis	Overweight	4.78565e-07	6.57654e-07	93	93	0.46883	0.795084
GDM	Shigellosis	impairedglucose tolerance	1.12225e-07	1.58016e-07	93	93	0.47954	0.795084
BMI_cat	Staphylococcus aureus infection	Overweight	-0.000173978	0.000246947	93	93	0.48306	0.795084
Mode_of_Delivery	Streptomycin biosynthesis	Vaginal Delivery	4.59473e-05	6.44353e-05	93	93	0.477775	0.795084
GDM	Synthesis and degradation of ketone bodies	normal	-4.97961e-05	6.99042e-05	93	93	0.478224	0.795084
DNAext_batch	Thiamine metabolism	Batch 2	7.16327e-05	9.68171e-05	93	93	0.461438	0.795084
GDM	Toluene degradation	impairedglucose tolerance	-4.44201e-05	6.12288e-05	93	93	0.470176	0.795084
GDM	Valine, leucine and isoleucine biosynthesis	normal	6.8462e-05	9.15257e-05	93	93	0.456544	0.795084
DNAext_batch	Vibrio cholerae infection	Batch 2	1.0998e-05	1.49188e-05	93	93	0.46306	0.795084
GDM	D-Alanine metabolism	normal	5.21632e-05	7.41781e-05	93	93	0.483866	0.79546
BMI_cat	Synthesis and degradation of ketone bodies	Obese	-7.01179e-05	0.000100189	93	93	0.48595	0.797932
BMI_cat	Biosynthesis of type II polyketide backbone	Overweight	8.61299e-08	1.23645e-07	93	67	0.487983	0.800316
GDM	Biosynthesis of secondary metabolites	normal	0.000278548	0.000400617	93	93	0.488789	0.800682
GDM	Amino sugar and nucleotide sugar metabolism	impairedglucose tolerance	0.000541494	0.000783122	93	93	0.491186	0.800823
GDM	Base excision repair	impairedglucose tolerance	0.000105138	0.000152058	93	93	0.491203	0.800823
Mode_of_Delivery	Styrene degradation	Unscheduled Caesarean Delivery	-8.58526e-05	0.00012372	93	93	0.489641	0.800823
Mode_of_Delivery	Tryptophan metabolism	Unscheduled Caesarean Delivery	-0.000230761	0.000332974	93	93	0.490203	0.800823
BMI_cat	Steroid biosynthesis	Overweight	2.00034e-07	2.89847e-07	93	93	0.492011	0.801192
Mode_of_Delivery	Acarbose and validamycin biosynthesis	Vaginal Delivery	1.51149e-05	2.20554e-05	93	93	0.495032	0.80124
BMI_cat	Aminoacyl-tRNA biosynthesis	Obese	0.00135439	0.00200316	93	93	0.500818	0.80124
Mode_of_Delivery	Arginine and proline metabolism	Unscheduled Caesarean Delivery	-0.000228463	0.000336417	93	93	0.498937	0.80124
Mode_of_Delivery	Arginine biosynthesis	Unscheduled Caesarean Delivery	-0.000137578	0.000203238	93	93	0.500312	0.80124
Mode_of_Delivery	Ascorbate and aldarate metabolism	Unscheduled Caesarean Delivery	-7.95378e-05	0.000116113	93	93	0.495227	0.80124
Mode_of_Delivery	Butanoate metabolism	Unscheduled Caesarean Delivery	-0.000172666	0.000254525	93	93	0.499391	0.80124
GDM	D-Alanine metabolism	impairedglucose tolerance	7.2075e-05	0.000105231	93	93	0.495277	0.80124
Mode_of_Delivery	D-Glutamine and D-glutamate metabolism	Unscheduled Caesarean Delivery	3.4367e-05	5.0395e-05	93	93	0.497145	0.80124
Mode_of_Delivery	Furfural degradation	Vaginal Delivery	6.63295e-07	9.80943e-07	93	93	0.500783	0.80124
GDM	Galactose metabolism	impairedglucose tolerance	0.000431363	0.000634906	93	93	0.498744	0.80124
Mode_of_Delivery	Glycerolipid metabolism	Unscheduled Caesarean Delivery	-7.44553e-05	0.00011026	93	93	0.501357	0.80124
BMI_cat	Microbial metabolism in diverse environments	Obese	-0.00100918	0.0014902	93	93	0.500135	0.80124
GDM	NOD-like receptor signaling pathway	normal	2.98519e-05	4.39809e-05	93	93	0.499164	0.80124
DNAext_batch	Nonribosomal peptide structures	Batch 3	1.2908e-05	1.88538e-05	93	93	0.495459	0.80124
Mode_of_Delivery	Nucleotide excision repair	Unscheduled Caesarean Delivery	8.69606e-05	0.000128576	93	93	0.500685	0.80124
DNAext_batch	Sphingolipid metabolism	Batch 3	-8.10054e-05	0.000119697	93	93	0.500421	0.80124
GDM	Aminoacyl-tRNA biosynthesis	normal	0.000938437	0.00139765	93	93	0.503784	0.802795
DNAext_batch	Lysine biosynthesis	Batch 3	-0.00014635	0.000218032	93	93	0.503915	0.802795
Mode_of_Delivery	One carbon pool by folate	Vaginal Delivery	6.13077e-05	9.13717e-05	93	93	0.50408	0.802795
BMI_cat	Glycerophospholipid metabolism	Overweight	3.04936e-05	4.56546e-05	93	93	0.506016	0.804945
DNAext_batch	Biofilm formation - Vibrio cholerae	Batch 3	0.000280742	0.000420912	93	93	0.50661	0.804961
GDM	AGE-RAGE signaling pathway in diabetic complications	normal	-1.00813e-08	1.55639e-08	93	30	0.518921	0.806091
GDM	Bacterial invasion of epithelial cells	normal	-6.79808e-06	1.04429e-05	93	93	0.516839	0.806091
GDM	Butanoate metabolism	normal	-0.000128092	0.000197809	93	93	0.519038	0.806091
BMI_cat	Butanoate metabolism	Obese	-0.000183615	0.000283505	93	93	0.518972	0.806091
Mode_of_Delivery	Cutin, suberine and wax biosynthesis	Vaginal Delivery	2.0675e-09	3.14909e-09	93	37	0.513272	0.806091
GDM	Fatty acid biosynthesis	normal	6.47954e-05	0.00010006	93	93	0.519033	0.806091
DNAext_batch	Glycerophospholipid metabolism	Batch 3	-4.70261e-05	7.19588e-05	93	93	0.51521	0.806091
GDM	Glyoxylate and dicarboxylate metabolism	impairedglucose tolerance	-0.000352967	0.0005336	93	93	0.510114	0.806091
Mode_of_Delivery	Legionellosis	Unscheduled Caesarean Delivery	3.64149e-05	5.49325e-05	93	93	0.509208	0.806091
BMI_cat	Lipoic acid metabolism	Overweight	1.67358e-05	2.5519e-05	93	93	0.513734	0.806091
GDM	Lysine biosynthesis	normal	9.44607e-05	0.000145625	93	93	0.518331	0.806091
Mode_of_Delivery	Microbial metabolism in diverse environments	Unscheduled Caesarean Delivery	-0.000867885	0.00133787	93	93	0.518298	0.806091
BMI_cat	Nitrotoluene degradation	Overweight	2.25207e-05	3.45522e-05	93	93	0.516318	0.806091
DNAext_batch	Oxidative phosphorylation	Batch 2	-0.000165412	0.000248821	93	93	0.508008	0.806091
Mode_of_Delivery	Pantothenate and CoA biosynthesis	Unscheduled Caesarean Delivery	8.42602e-05	0.000129349	93	93	0.516554	0.806091
DNAext_batch	Polyketide sugar unit biosynthesis	Batch 3	4.62016e-05	7.1311e-05	93	93	0.518824	0.806091
BMI_cat	Shigellosis	Overweight	6.92963e-08	1.05808e-07	93	93	0.514307	0.806091
Mode_of_Delivery	Steroid biosynthesis	Vaginal Delivery	2.24075e-07	3.42876e-07	93	93	0.515208	0.806091
DNAext_batch	Sulfur relay system	Batch 3	0.000104454	0.000158258	93	93	0.511045	0.806091
BMI_cat	Type I polyketide structures	Obese	3.70702e-07	5.68903e-07	93	77	0.516433	0.806091
GDM	Biosynthesis of ansamycins	normal	2.35815e-05	3.65949e-05	93	93	0.521077	0.808345
BMI_cat	Citrate cycle (TCA cycle)	Obese	0.000213891	0.000332552	93	93	0.521858	0.808645
DNAext_batch	AGE-RAGE signaling pathway in diabetic complications	Batch 3	1.49342e-08	2.33024e-08	93	30	0.523341	0.809086
DNAext_batch	Arachidonic acid metabolism	Batch 2	6.55201e-06	1.02373e-05	93	93	0.523907	0.809086
Mode_of_Delivery	Staphylococcus aureus infection	Unscheduled Caesarean Delivery	-0.000214499	0.000334506	93	93	0.523112	0.809086
Mode_of_Delivery	Limonene and pinene degradation	Unscheduled Caesarean Delivery	-8.17723e-05	0.000128174	93	93	0.525224	0.810211
BMI_cat	Biosynthesis of enediyne antibiotics	Obese	3.50129e-07	5.57811e-07	93	93	0.531914	0.814234
GDM	Fructose and mannose metabolism	impairedglucose tolerance	0.000208373	0.000331579	93	93	0.531429	0.814234
GDM	One carbon pool by folate	normal	5.11517e-05	8.1313e-05	93	93	0.531009	0.814234
GDM	Plant-pathogen interaction	impairedglucose tolerance	-6.09084e-05	9.67833e-05	93	93	0.530843	0.814234
DNAext_batch	Polycyclic aromatic hydrocarbon degradation	Batch 3	2.64773e-05	4.21888e-05	93	93	0.531974	0.814234
GDM	Tuberculosis	impairedglucose tolerance	-2.64134e-05	4.18963e-05	93	93	0.530113	0.814234
DNAext_batch	Xylene degradation	Batch 2	-2.01229e-05	3.18627e-05	93	93	0.529396	0.814234
DNAext_batch	Oxidative phosphorylation	Batch 3	0.000265437	0.000424851	93	93	0.533812	0.816139
BMI_cat	Galactose metabolism	Obese	0.00039998	0.000641444	93	93	0.534605	0.816445
GDM	Furfural degradation	impairedglucose tolerance	-7.70929e-07	1.23839e-06	93	93	0.535283	0.816574
Mode_of_Delivery	Biofilm formation - Pseudomonas aeruginosa	Vaginal Delivery	0.000446352	0.000721542	93	93	0.537849	0.818672
DNAext_batch	Novobiocin biosynthesis	Batch 3	-1.97445e-05	3.18832e-05	93	93	0.537412	0.818672
GDM	Pentose phosphate pathway	normal	8.47697e-05	0.000137378	93	93	0.538868	0.819244
Mode_of_Delivery	Sulfur relay system	Unscheduled Caesarean Delivery	-8.38117e-05	0.000136009	93	93	0.539415	0.819244
DNAext_batch	Photosynthesis - antenna proteins	Batch 3	-1.58278e-09	2.57823e-09	93	1	0.540939	0.820652
DNAext_batch	Microbial metabolism in diverse environments	Batch 3	0.00095402	0.00155673	93	93	0.54164	0.820811
Mode_of_Delivery	Biosynthesis of type II polyketide backbone	Vaginal Delivery	8.90013e-08	1.46267e-07	93	67	0.544507	0.822892
GDM	Staurosporine biosynthesis	normal	6.85233e-06	1.12424e-05	93	93	0.543834	0.822892
GDM	Terpenoid backbone biosynthesis	normal	4.77121e-05	7.84698e-05	93	93	0.544807	0.822892
GDM	Naphthalene degradation	impairedglucose tolerance	-1.66597e-05	2.7533e-05	93	93	0.546757	0.824931
GDM	Fructose and mannose metabolism	normal	0.000141049	0.000233733	93	93	0.547827	0.825074
DNAext_batch	Monobactam biosynthesis	Batch 2	-1.29391e-05	2.14727e-05	93	93	0.548408	0.825074
Mode_of_Delivery	Tuberculosis	Vaginal Delivery	1.99856e-05	3.31865e-05	93	93	0.54865	0.825074
GDM	Chlorocyclohexane and chlorobenzene degradation	normal	1.74162e-05	2.90564e-05	93	93	0.550524	0.825509
Mode_of_Delivery	Fluorobenzoate degradation	Unscheduled Caesarean Delivery	4.00847e-05	6.69117e-05	93	93	0.550739	0.825509
GDM	Naphthalene degradation	normal	1.16546e-05	1.94083e-05	93	93	0.549791	0.825509
Mode_of_Delivery	Pantothenate and CoA biosynthesis	Vaginal Delivery	-6.75151e-05	0.000112961	93	93	0.551659	0.825987
Mode_of_Delivery	Nitrotoluene degradation	Vaginal Delivery	2.41882e-05	4.08736e-05	93	93	0.555587	0.830179
Mode_of_Delivery	Proteasome	Vaginal Delivery	-4.20317e-06	7.10398e-06	93	93	0.555665	0.830179
GDM	Biotin metabolism	normal	-5.87393e-05	9.96046e-05	93	93	0.556958	0.831209
Mode_of_Delivery	Biofilm formation - Vibrio cholerae	Unscheduled Caesarean Delivery	-0.000210568	0.000361737	93	93	0.562056	0.832497
DNAext_batch	Biosynthesis of secondary metabolites	Batch 2	0.000204948	0.000351287	93	93	0.561174	0.832497
GDM	Nitrotoluene degradation	normal	2.11824e-05	3.6374e-05	93	93	0.561891	0.832497
Mode_of_Delivery	Oxidative phosphorylation	Unscheduled Caesarean Delivery	-0.000213104	0.000365123	93	93	0.561019	0.832497
DNAext_batch	Sesquiterpenoid and triterpenoid biosynthesis	Batch 3	-6.05737e-07	1.03656e-06	93	93	0.560538	0.832497
Mode_of_Delivery	Sulfur metabolism	Unscheduled Caesarean Delivery	-0.000239059	0.000407939	93	93	0.559435	0.832497
BMI_cat	Sulfur relay system	Overweight	5.89868e-05	0.000100408	93	93	0.558463	0.832497
GDM	Pertussis	impairedglucose tolerance	-8.65507e-05	0.000148944	93	93	0.562733	0.832603
GDM	Propanoate metabolism	normal	-9.05203e-05	0.000156173	93	93	0.563725	0.833174
DNAext_batch	Biosynthesis of antibiotics	Batch 2	0.000182737	0.000316809	93	93	0.565614	0.833567
BMI_cat	Pathogenic Escherichia coli infection	Obese	-5.74784e-10	9.94149e-10	93	8	0.564699	0.833567
Mode_of_Delivery	Steroid biosynthesis	Unscheduled Caesarean Delivery	2.2635e-07	3.92617e-07	93	93	0.565808	0.833567
Mode_of_Delivery	Pyruvate metabolism	Unscheduled Caesarean Delivery	-7.7467e-05	0.000134623	93	93	0.566534	0.833745
GDM	Biofilm formation - Vibrio cholerae	impairedglucose tolerance	-0.000226213	0.000398818	93	93	0.572086	0.838328
BMI_cat	Biosynthesis of vancomycin group antibiotics	Overweight	-7.6741e-06	1.35046e-05	93	93	0.571376	0.838328
DNAext_batch	Ethylbenzene degradation	Batch 3	1.79594e-05	3.16467e-05	93	93	0.571891	0.838328
Mode_of_Delivery	Neomycin, kanamycin and gentamicin biosynthesis	Vaginal Delivery	-1.13049e-05	1.98994e-05	93	93	0.57148	0.838328
DNAext_batch	Aminoacyl-tRNA biosynthesis	Batch 3	-0.00118463	0.00209258	93	93	0.572828	0.838388
Mode_of_Delivery	Neomycin, kanamycin and gentamicin biosynthesis	Unscheduled Caesarean Delivery	1.28309e-05	2.27863e-05	93	93	0.574869	0.838388
GDM	Phosphotransferase system (PTS)	impairedglucose tolerance	0.000496577	0.000883982	93	93	0.575783	0.838388
GDM	Polycyclic aromatic hydrocarbon degradation	normal	-1.58425e-05	2.81783e-05	93	93	0.57546	0.838388
GDM	Secondary bile acid biosynthesis	normal	5.38165e-06	9.54451e-06	93	93	0.574361	0.838388
GDM	Vitamin B6 metabolism	impairedglucose tolerance	-2.14209e-05	3.79579e-05	93	93	0.574031	0.838388
GDM	Biofilm formation - Escherichia coli	normal	-9.94382e-05	0.000177661	93	93	0.577168	0.839518
Mode_of_Delivery	Fluorobenzoate degradation	Vaginal Delivery	3.25938e-05	5.84345e-05	93	93	0.578476	0.840531
DNAext_batch	Biotin metabolism	Batch 2	-4.86218e-05	8.73397e-05	93	93	0.579214	0.840716
Mode_of_Delivery	Homologous recombination	Unscheduled Caesarean Delivery	0.000199303	0.000360195	93	93	0.581514	0.842278
DNAext_batch	Legionellosis	Batch 3	3.5369e-05	6.39187e-05	93	93	0.581498	0.842278
BMI_cat	ABC transporters	Overweight	-0.000318632	0.000579522	93	93	0.583903	0.842449
Mode_of_Delivery	Biosynthesis of ansamycins	Unscheduled Caesarean Delivery	2.58772e-05	4.70875e-05	93	93	0.584082	0.842449
BMI_cat	Cell cycle - Caulobacter	Obese	9.66567e-05	0.000175484	93	93	0.583233	0.842449
Mode_of_Delivery	Thiamine metabolism	Vaginal Delivery	-6.83132e-05	0.000124071	93	93	0.583372	0.842449
Mode_of_Delivery	Aminobenzoate degradation	Unscheduled Caesarean Delivery	-7.23741e-05	0.000134153	93	93	0.590976	0.845915
GDM	Biosynthesis of secondary metabolites	impairedglucose tolerance	0.000305743	0.000568324	93	93	0.592017	0.845915
DNAext_batch	Cationic antimicrobial peptide (CAMP) resistance	Batch 2	5.7364e-05	0.000106005	93	93	0.589841	0.845915
GDM	Cyanoamino acid metabolism	impairedglucose tolerance	-2.28192e-05	4.21866e-05	93	93	0.590001	0.845915
Mode_of_Delivery	Nitrogen metabolism	Vaginal Delivery	0.000142181	0.000261532	93	93	0.588125	0.845915
GDM	Phosphonate and phosphinate metabolism	normal	-1.62471e-05	2.9903e-05	93	93	0.588344	0.845915
Mode_of_Delivery	RNA polymerase	Unscheduled Caesarean Delivery	6.32387e-05	0.000116883	93	93	0.589911	0.845915
Mode_of_Delivery	Sphingolipid metabolism	Unscheduled Caesarean Delivery	5.54621e-05	0.000102869	93	93	0.591207	0.845915
Mode_of_Delivery	Starch and sucrose metabolism	Unscheduled Caesarean Delivery	0.000257446	0.000477844	93	93	0.591474	0.845915
GDM	Alanine, aspartate and glutamate metabolism	impairedglucose tolerance	3.07064e-05	5.77987e-05	93	93	0.596637	0.849868
Mode_of_Delivery	Arachidonic acid metabolism	Unscheduled Caesarean Delivery	-7.99118e-06	1.50224e-05	93	93	0.596164	0.849868
Mode_of_Delivery	Biosynthesis of unsaturated fatty acids	Unscheduled Caesarean Delivery	-7.18504e-05	0.000134944	93	93	0.595824	0.849868
BMI_cat	Epithelial cell signaling in Helicobacter pylori infection	Obese	1.17748e-05	2.23053e-05	93	93	0.598965	0.851027
Mode_of_Delivery	Ethylbenzene degradation	Vaginal Delivery	-1.25057e-05	2.37519e-05	93	93	0.599918	0.851027
DNAext_batch	Quorum sensing	Batch 2	0.000157267	0.0002987	93	93	0.599925	0.851027
Mode_of_Delivery	Sesquiterpenoid and triterpenoid biosynthesis	Unscheduled Caesarean Delivery	4.69546e-07	8.90836e-07	93	93	0.599524	0.851027
DNAext_batch	Taurine and hypotaurine metabolism	Batch 2	-1.48703e-05	2.83214e-05	93	93	0.600927	0.851572
Mode_of_Delivery	beta-Alanine metabolism	Unscheduled Caesarean Delivery	-0.000144622	0.000278211	93	93	0.604551	0.85219
BMI_cat	Biosynthesis of ansamycins	Obese	2.72244e-05	5.24489e-05	93	93	0.60508	0.85219
GDM	Caffeine metabolism	impairedglucose tolerance	1.20444e-07	2.30445e-07	93	93	0.602586	0.85219
Mode_of_Delivery	DNA replication	Unscheduled Caesarean Delivery	0.000139316	0.000268328	93	93	0.604985	0.85219
Mode_of_Delivery	Histidine metabolism	Vaginal Delivery	-0.000127852	0.00024575	93	93	0.604258	0.85219
BMI_cat	Phosphonate and phosphinate metabolism	Obese	-2.23086e-05	4.28578e-05	93	93	0.604067	0.85219
Mode_of_Delivery	Degradation of aromatic compounds	Unscheduled Caesarean Delivery	-0.000136231	0.000262907	93	93	0.605699	0.85219
Mode_of_Delivery	Arginine biosynthesis	Vaginal Delivery	-8.97569e-05	0.00017749	93	93	0.61439	0.855381
Mode_of_Delivery	Biofilm formation - Escherichia coli	Vaginal Delivery	0.00010229	0.000199638	93	93	0.609732	0.855381
GDM	Biosynthesis of antibiotics	normal	0.000181532	0.000361298	93	93	0.61667	0.855381
Mode_of_Delivery	Caffeine metabolism	Vaginal Delivery	9.29659e-08	1.82538e-07	93	93	0.61188	0.855381
Mode_of_Delivery	Carbon fixation in photosynthetic organisms	Unscheduled Caesarean Delivery	7.47892e-05	0.0001488	93	93	0.61655	0.855381
Mode_of_Delivery	Mannose type O-glycan biosynthesis	Vaginal Delivery	6.4573e-06	1.27225e-05	93	93	0.613101	0.855381
Mode_of_Delivery	Mismatch repair	Unscheduled Caesarean Delivery	0.00015474	0.000304988	93	93	0.613229	0.855381
DNAext_batch	Naphthalene degradation	Batch 2	8.60934e-06	1.70185e-05	93	93	0.614264	0.855381
Mode_of_Delivery	Penicillin and cephalosporin biosynthesis	Vaginal Delivery	1.11636e-05	2.17986e-05	93	93	0.609907	0.855381
GDM	Pentose and glucuronate interconversions	impairedglucose tolerance	3.43281e-05	6.82874e-05	93	93	0.616491	0.855381
DNAext_batch	Phenylalanine, tyrosine and tryptophan biosynthesis	Batch 3	-0.000155352	0.000306115	93	93	0.613138	0.855381
Mode_of_Delivery	Sesquiterpenoid and triterpenoid biosynthesis	Vaginal Delivery	3.94935e-07	7.77975e-07	93	93	0.613033	0.855381
DNAext_batch	Streptomycin biosynthesis	Batch 2	-2.56757e-05	5.0281e-05	93	93	0.610939	0.855381
BMI_cat	Taurine and hypotaurine metabolism	Overweight	-1.54933e-05	3.06808e-05	93	93	0.614893	0.855381
BMI_cat	Starch and sucrose metabolism	Obese	0.00026649	0.000532252	93	93	0.617902	0.856227
Mode_of_Delivery	Lysine biosynthesis	Vaginal Delivery	8.13372e-05	0.00016364	93	93	0.620452	0.858896
GDM	Nicotinate and nicotinamide metabolism	normal	-5.23245e-05	0.000105576	93	93	0.621463	0.859431
DNAext_batch	ABC transporters	Batch 3	0.000447177	0.000913417	93	93	0.625718	0.864168
GDM	Salmonella infection	normal	-3.44994e-05	7.06475e-05	93	93	0.626588	0.864168
Mode_of_Delivery	Two-component system	Unscheduled Caesarean Delivery	-0.000876322	0.00179549	93	93	0.626773	0.864168
GDM	Biosynthesis of unsaturated fatty acids	normal	-5.10757e-05	0.000104874	93	93	0.627514	0.864324
GDM	Cyanoamino acid metabolism	normal	-1.44204e-05	2.97378e-05	93	93	0.628997	0.86453
Mode_of_Delivery	Porphyrin and chlorophyll metabolism	Vaginal Delivery	0.000193524	0.000399545	93	93	0.629391	0.86453
GDM	Secondary bile acid biosynthesis	impairedglucose tolerance	-6.55523e-06	1.354e-05	93	93	0.629549	0.86453
GDM	Carbon fixation pathways in prokaryotes	normal	5.11912e-05	0.000106918	93	93	0.633332	0.864838
Mode_of_Delivery	Citrate cycle (TCA cycle)	Unscheduled Caesarean Delivery	-0.000143206	0.000298558	93	93	0.632716	0.864838
Mode_of_Delivery	Fatty acid elongation	Unscheduled Caesarean Delivery	2.42887e-09	5.03738e-09	93	13	0.630939	0.864838
BMI_cat	Naphthalene degradation	Overweight	-8.8505e-06	1.84362e-05	93	93	0.632432	0.864838
BMI_cat	Polyketide sugar unit biosynthesis	Overweight	2.16486e-05	4.52436e-05	93	93	0.633544	0.864838
Mode_of_Delivery	Pyrimidine metabolism	Unscheduled Caesarean Delivery	0.000413691	0.000862658	93	93	0.632791	0.864838
DNAext_batch	Arginine biosynthesis	Batch 3	0.000111291	0.000236485	93	93	0.639144	0.865064
DNAext_batch	beta-Lactam resistance	Batch 3	-0.000125618	0.000264904	93	93	0.636586	0.865064
Mode_of_Delivery	Bisphenol degradation	Vaginal Delivery	2.99446e-07	6.3449e-07	93	93	0.638188	0.865064
GDM	Cationic antimicrobial peptide (CAMP) resistance	normal	5.71902e-05	0.000120891	93	93	0.637389	0.865064
DNAext_batch	Histidine metabolism	Batch 3	0.000154098	0.000327435	93	93	0.639131	0.865064
DNAext_batch	Nonribosomal peptide structures	Batch 2	-5.19048e-06	1.1042e-05	93	93	0.639526	0.865064
Mode_of_Delivery	Other glycan degradation	Vaginal Delivery	0.000101011	0.000215513	93	93	0.640498	0.865064
Mode_of_Delivery	Phenylalanine metabolism	Unscheduled Caesarean Delivery	-0.000150342	0.000316066	93	93	0.635547	0.865064
GDM	Shigellosis	normal	-5.29414e-08	1.11387e-07	93	93	0.635813	0.865064
Mode_of_Delivery	Tyrosine metabolism	Unscheduled Caesarean Delivery	-0.000145921	0.000306852	93	93	0.635635	0.865064
Mode_of_Delivery	Vancomycin resistance	Unscheduled Caesarean Delivery	6.50578e-05	0.000138858	93	93	0.640626	0.865064
DNAext_batch	AGE-RAGE signaling pathway in diabetic complications	Batch 2	-6.27287e-09	1.36474e-08	93	30	0.646963	0.865503
GDM	alpha-Linolenic acid metabolism	normal	-1.02586e-05	2.24799e-05	93	93	0.649317	0.865503
Mode_of_Delivery	Bacterial invasion of epithelial cells	Unscheduled Caesarean Delivery	-6.15736e-06	1.34371e-05	93	93	0.647966	0.865503
Mode_of_Delivery	Biofilm formation - Pseudomonas aeruginosa	Unscheduled Caesarean Delivery	-0.000378896	0.000826217	93	93	0.647712	0.865503
GDM	Biotin metabolism	impairedglucose tolerance	-6.5664e-05	0.000141301	93	93	0.643342	0.865503
Mode_of_Delivery	Epithelial cell signaling in Helicobacter pylori infection	Unscheduled Caesarean Delivery	-9.13708e-06	2.00253e-05	93	93	0.649368	0.865503
GDM	Glutathione metabolism	normal	-7.15622e-05	0.000154853	93	93	0.645183	0.865503
GDM	Glycolysis / Gluconeogenesis	normal	0.000105463	0.000231859	93	93	0.650385	0.865503
BMI_cat	Legionellosis	Obese	-2.83547e-05	6.11872e-05	93	93	0.644269	0.865503
Mode_of_Delivery	Oxidative phosphorylation	Vaginal Delivery	-0.000148774	0.000318865	93	93	0.642012	0.865503
BMI_cat	Pathogenic Escherichia coli infection	Overweight	3.0576e-10	6.58901e-10	93	8	0.643815	0.865503
BMI_cat	Penicillin and cephalosporin biosynthesis	Obese	-1.27439e-05	2.7803e-05	93	93	0.647874	0.865503
Mode_of_Delivery	Staurosporine biosynthesis	Vaginal Delivery	-5.7538e-06	1.26331e-05	93	93	0.649959	0.865503
Mode_of_Delivery	Two-component system	Vaginal Delivery	0.000722758	0.00156802	93	93	0.646034	0.865503
DNAext_batch	Xylene degradation	Batch 3	-2.51535e-05	5.44043e-05	93	93	0.64503	0.865503
Mode_of_Delivery	Synthesis and degradation of ketone bodies	Unscheduled Caesarean Delivery	-4.07272e-05	8.99473e-05	93	93	0.651867	0.866637
DNAext_batch	Biosynthesis of type II polyketide products	Batch 3	2.2141e-07	4.92831e-07	93	93	0.6544	0.866896
GDM	Carbon metabolism	normal	8.30983e-05	0.000184043	93	93	0.652782	0.866896
Mode_of_Delivery	Phenazine biosynthesis	Unscheduled Caesarean Delivery	1.15985e-05	2.58313e-05	93	93	0.654582	0.866896
Mode_of_Delivery	Ribosome	Unscheduled Caesarean Delivery	0.00064023	0.00142569	93	93	0.65454	0.866896
Mode_of_Delivery	Pentose and glucuronate interconversions	Unscheduled Caesarean Delivery	-2.76694e-05	6.19383e-05	93	93	0.656224	0.86789
Mode_of_Delivery	Vitamin B6 metabolism	Unscheduled Caesarean Delivery	1.53624e-05	3.44287e-05	93	93	0.656594	0.86789
Mode_of_Delivery	Caprolactam degradation	Vaginal Delivery	3.79939e-05	8.54149e-05	93	93	0.657597	0.868382
DNAext_batch	One carbon pool by folate	Batch 3	-5.40423e-05	0.000121743	93	93	0.658252	0.868413
GDM	Citrate cycle (TCA cycle)	normal	-0.000101593	0.00023203	93	93	0.662624	0.871751
BMI_cat	Epithelial cell signaling in Helicobacter pylori infection	Overweight	-6.46157e-06	1.47835e-05	93	93	0.663175	0.871751
DNAext_batch	Fluorobenzoate degradation	Batch 3	3.3758e-05	7.78575e-05	93	93	0.6657	0.871751
Mode_of_Delivery	Folate biosynthesis	Vaginal Delivery	-3.31415e-05	7.69297e-05	93	93	0.667715	0.871751
GDM	Legionellosis	impairedglucose tolerance	-2.61682e-05	6.05635e-05	93	93	0.666791	0.871751
DNAext_batch	Lipopolysaccharide biosynthesis	Batch 2	-8.85565e-05	0.000201913	93	93	0.662087	0.871751
DNAext_batch	Other glycan degradation	Batch 3	-0.000123806	0.000287147	93	93	0.667457	0.871751
Mode_of_Delivery	Peptidoglycan biosynthesis	Unscheduled Caesarean Delivery	0.000208765	0.000480956	93	93	0.665356	0.871751
Mode_of_Delivery	Purine metabolism	Unscheduled Caesarean Delivery	0.000296702	0.000688798	93	93	0.667751	0.871751
GDM	Staphylococcus aureus infection	impairedglucose tolerance	-0.000160608	0.000368795	93	93	0.664322	0.871751
DNAext_batch	Vibrio cholerae infection	Batch 3	-1.10933e-05	2.54732e-05	93	93	0.664324	0.871751
Mode_of_Delivery	Amino sugar and nucleotide sugar metabolism	Unscheduled Caesarean Delivery	0.000300907	0.00071031	93	93	0.67292	0.87182
BMI_cat	Biosynthesis of secondary metabolites	Overweight	-0.000162294	0.000380552	93	93	0.670857	0.87182
Mode_of_Delivery	Lipoic acid metabolism	Unscheduled Caesarean Delivery	-1.48101e-05	3.45672e-05	93	93	0.669426	0.87182
BMI_cat	Naphthalene degradation	Obese	-1.16887e-05	2.78165e-05	93	93	0.675407	0.87182
BMI_cat	Pentose and glucuronate interconversions	Obese	2.90018e-05	6.89906e-05	93	93	0.675287	0.87182
DNAext_batch	Propanoate metabolism	Batch 3	9.82575e-05	0.000233823	93	93	0.675397	0.87182
DNAext_batch	Secondary bile acid biosynthesis	Batch 2	3.57507e-06	8.36924e-06	93	93	0.67035	0.87182
GDM	Starch and sucrose metabolism	impairedglucose tolerance	0.000222066	0.000526827	93	93	0.674455	0.87182
Mode_of_Delivery	Thiamine metabolism	Unscheduled Caesarean Delivery	6.03173e-05	0.000142071	93	93	0.672244	0.87182
Mode_of_Delivery	Valine, leucine and isoleucine degradation	Unscheduled Caesarean Delivery	-0.000188003	0.000444934	93	93	0.673709	0.87182
Mode_of_Delivery	Vibrio cholerae infection	Unscheduled Caesarean Delivery	-9.39422e-06	2.1892e-05	93	93	0.668937	0.87182
Mode_of_Delivery	Xylene degradation	Unscheduled Caesarean Delivery	1.97059e-05	4.67557e-05	93	93	0.674492	0.87182
Mode_of_Delivery	Chlorocyclohexane and chlorobenzene degradation	Unscheduled Caesarean Delivery	-1.56779e-05	3.73875e-05	93	93	0.676042	0.871822
DNAext_batch	Biosynthesis of vancomycin group antibiotics	Batch 2	-5.18176e-06	1.24661e-05	93	93	0.678712	0.871926
DNAext_batch	Butanoate metabolism	Batch 3	0.000122689	0.000296161	93	93	0.679736	0.871926
BMI_cat	Fatty acid elongation	Obese	-2.33794e-09	5.61094e-09	93	13	0.677979	0.871926
GDM	Nitrogen metabolism	impairedglucose tolerance	-0.000136707	0.000330171	93	93	0.679893	0.871926
Mode_of_Delivery	Polycyclic aromatic hydrocarbon degradation	Vaginal Delivery	1.31091e-05	3.16641e-05	93	93	0.679925	0.871926
BMI_cat	Ubiquinone and other terpenoid-quinone biosynthesis	Obese	8.64732e-05	0.000208305	93	93	0.679107	0.871926
Mode_of_Delivery	Biosynthesis of enediyne antibiotics	Vaginal Delivery	1.76797e-07	4.37345e-07	93	93	0.687055	0.877798
Mode_of_Delivery	Legionellosis	Vaginal Delivery	-1.94201e-05	4.7973e-05	93	93	0.686644	0.877798
Mode_of_Delivery	Phenazine biosynthesis	Vaginal Delivery	-9.17666e-06	2.25587e-05	93	93	0.685196	0.877798
GDM	Riboflavin metabolism	normal	-2.73293e-05	6.7381e-05	93	93	0.686072	0.877798
Mode_of_Delivery	Chloroalkane and chloroalkene degradation	Vaginal Delivery	-3.57863e-05	8.8951e-05	93	93	0.688474	0.878233
Mode_of_Delivery	Drug metabolism - other enzymes	Unscheduled Caesarean Delivery	6.3221e-05	0.00015759	93	93	0.689311	0.878233
Mode_of_Delivery	RNA degradation	Vaginal Delivery	-5.75436e-05	0.000143387	93	93	0.689206	0.878233
GDM	Pathogenic Escherichia coli infection	impairedglucose tolerance	3.93718e-10	9.84016e-10	93	8	0.690088	0.87841
Mode_of_Delivery	Glyoxylate and dicarboxylate metabolism	Unscheduled Caesarean Delivery	-0.000192719	0.000483988	93	93	0.691501	0.878712
GDM	Nonribosomal peptide structures	impairedglucose tolerance	7.11084e-06	1.78641e-05	93	93	0.691603	0.878712
GDM	Dioxin degradation	impairedglucose tolerance	1.66638e-05	4.21518e-05	93	93	0.693604	0.880134
Mode_of_Delivery	Other glycan degradation	Unscheduled Caesarean Delivery	9.74243e-05	0.000246777	93	93	0.694001	0.880134
BMI_cat	Valine, leucine and isoleucine biosynthesis	Obese	5.16317e-05	0.000131177	93	93	0.694872	0.880427
Mode_of_Delivery	beta-Lactam resistance	Unscheduled Caesarean Delivery	8.88652e-05	0.000227662	93	93	0.697275	0.88218
GDM	Biosynthesis of type II polyketide backbone	normal	-5.07618e-08	1.30165e-07	93	67	0.697538	0.88218
Mode_of_Delivery	Benzoate degradation	Unscheduled Caesarean Delivery	-0.000128342	0.000331176	93	93	0.699341	0.883648
Mode_of_Delivery	Arginine and proline metabolism	Vaginal Delivery	0.000112882	0.000293796	93	93	0.701786	0.885431
DNAext_batch	Monobactam biosynthesis	Batch 3	1.40745e-05	3.66638e-05	93	93	0.702039	0.885431
Mode_of_Delivery	Sphingolipid metabolism	Vaginal Delivery	3.4401e-05	8.98362e-05	93	93	0.702739	0.885502
Mode_of_Delivery	Salmonella infection	Unscheduled Caesarean Delivery	-3.45315e-05	9.09036e-05	93	93	0.705001	0.88754
GDM	Neomycin, kanamycin and gentamicin biosynthesis	impairedglucose tolerance	-9.50668e-06	2.5122e-05	93	93	0.706073	0.888077
Mode_of_Delivery	Arachidonic acid metabolism	Vaginal Delivery	-4.92815e-06	1.31192e-05	93	93	0.708128	0.888569
BMI_cat	Carotenoid biosynthesis	Obese	2.21162e-05	5.88629e-05	93	93	0.70807	0.888569
Mode_of_Delivery	Glutathione metabolism	Unscheduled Caesarean Delivery	-7.47746e-05	0.000199253	93	93	0.708402	0.888569
GDM	Biosynthesis of vancomycin group antibiotics	impairedglucose tolerance	-7.53073e-06	2.0168e-05	93	93	0.709792	0.889503
Mode_of_Delivery	Cyanoamino acid metabolism	Vaginal Delivery	1.2309e-05	3.34164e-05	93	93	0.713538	0.892503
BMI_cat	Glycerolipid metabolism	Obese	4.51404e-05	0.000122814	93	93	0.714132	0.892503
BMI_cat	Penicillin and cephalosporin biosynthesis	Overweight	-6.79615e-06	1.84272e-05	93	93	0.713197	0.892503
DNAext_batch	Nitrotoluene degradation	Batch 3	-1.99312e-05	5.44595e-05	93	93	0.715299	0.89315
BMI_cat	Ether lipid metabolism	Obese	7.38228e-06	2.02415e-05	93	93	0.716245	0.89352
BMI_cat	Cutin, suberine and wax biosynthesis	Overweight	9.63915e-10	2.66206e-09	93	37	0.718191	0.893864
BMI_cat	Monobactam biosynthesis	Overweight	8.39791e-06	2.32616e-05	93	93	0.71899	0.893864
Mode_of_Delivery	Nicotinate and nicotinamide metabolism	Vaginal Delivery	4.29255e-05	0.000118636	93	93	0.718391	0.893864
GDM	Novobiocin biosynthesis	normal	7.68431e-06	2.12951e-05	93	93	0.719118	0.893864
Mode_of_Delivery	Aminoacyl-tRNA biosynthesis	Unscheduled Caesarean Delivery	0.000643021	0.00179839	93	93	0.721574	0.895096
Mode_of_Delivery	Linoleic acid metabolism	Unscheduled Caesarean Delivery	-5.26722e-06	1.47861e-05	93	93	0.722564	0.895096
Mode_of_Delivery	Phenylalanine, tyrosine and tryptophan biosynthesis	Vaginal Delivery	8.17972e-05	0.000229749	93	93	0.722712	0.895096
Mode_of_Delivery	Styrene degradation	Vaginal Delivery	3.86235e-05	0.000108045	93	93	0.721633	0.895096
DNAext_batch	Biosynthesis of ansamycins	Batch 3	-1.93924e-05	5.47903e-05	93	93	0.724272	0.895532
Mode_of_Delivery	Taurine and hypotaurine metabolism	Vaginal Delivery	-1.28413e-05	3.6294e-05	93	93	0.724365	0.895532
GDM	Alanine, aspartate and glutamate metabolism	normal	1.43478e-05	4.07429e-05	93	93	0.725604	0.895872
Mode_of_Delivery	Inositol phosphate metabolism	Vaginal Delivery	-2.94035e-05	8.38111e-05	93	93	0.726594	0.895872
Mode_of_Delivery	RNA degradation	Unscheduled Caesarean Delivery	5.76831e-05	0.000164188	93	93	0.726226	0.895872
Mode_of_Delivery	Butanoate metabolism	Vaginal Delivery	-7.69701e-05	0.000222278	93	93	0.73	0.897658
DNAext_batch	Shigellosis	Batch 3	5.78046e-08	1.6677e-07	93	93	0.729749	0.897658
BMI_cat	Vibrio cholerae infection	Overweight	-5.61087e-06	1.61616e-05	93	93	0.72933	0.897658
DNAext_batch	D-Arginine and D-ornithine metabolism	Batch 2	-3.14747e-06	9.13943e-06	93	93	0.731418	0.8986
DNAext_batch	Biosynthesis of vancomycin group antibiotics	Batch 3	7.15053e-06	2.12853e-05	93	93	0.737756	0.90071
Mode_of_Delivery	D-Alanine metabolism	Vaginal Delivery	-2.81348e-05	8.33543e-05	93	93	0.736558	0.90071
Mode_of_Delivery	Nitrogen metabolism	Unscheduled Caesarean Delivery	-0.00010068	0.000299473	93	93	0.737564	0.90071
DNAext_batch	Staurosporine biosynthesis	Batch 2	3.3036e-06	9.85806e-06	93	93	0.738373	0.90071
Mode_of_Delivery	Synthesis and degradation of ketone bodies	Vaginal Delivery	-2.63716e-05	7.85517e-05	93	93	0.737917	0.90071
BMI_cat	Toluene degradation	Obese	2.10273e-05	6.18593e-05	93	93	0.734764	0.90071
Mode_of_Delivery	Valine, leucine and isoleucine biosynthesis	Vaginal Delivery	3.47182e-05	0.000102848	93	93	0.73653	0.90071
DNAext_batch	Vitamin B6 metabolism	Batch 2	7.96793e-06	2.34622e-05	93	93	0.735	0.90071
GDM	2-Oxocarboxylic acid metabolism	impairedglucose tolerance	-2.28073e-05	6.83084e-05	93	93	0.739296	0.901027
Mode_of_Delivery	Sulfur relay system	Vaginal Delivery	3.95564e-05	0.000118778	93	93	0.739943	0.901027
BMI_cat	Fatty acid biosynthesis	Overweight	-3.14463e-05	9.50486e-05	93	93	0.741586	0.90223
Mode_of_Delivery	Inositol phosphate metabolism	Unscheduled Caesarean Delivery	3.16376e-05	9.59697e-05	93	93	0.742476	0.902515
DNAext_batch	Atrazine degradation	Batch 3	2.43256e-05	7.51151e-05	93	93	0.746861	0.90427
GDM	Carbon fixation pathways in prokaryotes	impairedglucose tolerance	4.88334e-05	0.000151676	93	93	0.748284	0.90427
Mode_of_Delivery	Cationic antimicrobial peptide (CAMP) resistance	Vaginal Delivery	-4.43372e-05	0.000135846	93	93	0.74495	0.90427
BMI_cat	Histidine metabolism	Obese	0.000101655	0.000313442	93	93	0.746504	0.90427
BMI_cat	Staurosporine biosynthesis	Obese	-5.184e-06	1.61129e-05	93	93	0.748457	0.90427
GDM	Tetracycline biosynthesis	impairedglucose tolerance	-1.53202e-07	4.76306e-07	93	93	0.74852	0.90427
GDM	Ubiquinone and other terpenoid-quinone biosynthesis	impairedglucose tolerance	-6.7097e-05	0.000206182	93	93	0.745668	0.90427
BMI_cat	Dioxin degradation	Obese	1.34695e-05	4.25859e-05	93	93	0.752566	0.908361
BMI_cat	Acarbose and validamycin biosynthesis	Obese	8.8215e-06	2.81306e-05	93	93	0.754609	0.909998
BMI_cat	Biosynthesis of type II polyketide backbone	Obese	5.80759e-08	1.86556e-07	93	67	0.75634	0.909998
DNAext_batch	Dioxin degradation	Batch 2	-8.12192e-06	2.60545e-05	93	93	0.756019	0.909998
Mode_of_Delivery	Quorum sensing	Vaginal Delivery	-0.000119048	0.000382785	93	93	0.756568	0.909998
Mode_of_Delivery	Bacterial secretion system	Unscheduled Caesarean Delivery	-9.43686e-05	0.00030614	93	93	0.758653	0.910913
DNAext_batch	Tetracycline biosynthesis	Batch 3	1.54985e-07	5.02693e-07	93	93	0.75861	0.910913
BMI_cat	AGE-RAGE signaling pathway in diabetic complications	Overweight	4.53743e-09	1.47843e-08	93	30	0.759673	0.911342
DNAext_batch	alpha-Linolenic acid metabolism	Batch 3	1.02541e-05	3.36571e-05	93	93	0.761375	0.912589
DNAext_batch	Phenazine biosynthesis	Batch 2	-5.2757e-06	1.76033e-05	93	93	0.765146	0.916311
GDM	Biosynthesis of enediyne antibiotics	normal	-1.15617e-07	3.89199e-07	93	93	0.767151	0.917913
BMI_cat	Linoleic acid metabolism	Obese	-4.84022e-06	1.64697e-05	93	93	0.76957	0.919289
Mode_of_Delivery	Tyrosine metabolism	Vaginal Delivery	7.87307e-05	0.000267976	93	93	0.769637	0.919289
DNAext_batch	Acarbose and validamycin biosynthesis	Batch 3	-8.60054e-06	2.93864e-05	93	93	0.770495	0.919516
Mode_of_Delivery	beta-Lactam resistance	Vaginal Delivery	5.73957e-05	0.000198819	93	93	0.773535	0.919984
Mode_of_Delivery	Sulfur metabolism	Vaginal Delivery	0.000102833	0.000356256	93	93	0.773562	0.919984
Mode_of_Delivery	Type I polyketide structures	Vaginal Delivery	1.28987e-07	4.46041e-07	93	77	0.773154	0.919984
Mode_of_Delivery	Ubiquinone and other terpenoid-quinone biosynthesis	Vaginal Delivery	-4.7505e-05	0.000163319	93	93	0.771866	0.919984
GDM	Glycerophospholipid metabolism	impairedglucose tolerance	-1.92735e-05	6.81816e-05	93	93	0.778118	0.924603
Mode_of_Delivery	Cell cycle - Caulobacter	Vaginal Delivery	3.85887e-05	0.000137586	93	93	0.779807	0.92581
BMI_cat	Alanine, aspartate and glutamate metabolism	Obese	1.60569e-05	5.83939e-05	93	93	0.78401	0.926006
DNAext_batch	Glycerophospholipid metabolism	Batch 2	-1.16e-05	4.21438e-05	93	93	0.783801	0.926006
GDM	Lipopolysaccharide biosynthesis	impairedglucose tolerance	9.10211e-05	0.000326662	93	93	0.781206	0.926006
Mode_of_Delivery	Salmonella infection	Vaginal Delivery	2.19527e-05	7.93869e-05	93	93	0.782822	0.926006
GDM	Staphylococcus aureus infection	normal	-7.23112e-05	0.000259968	93	93	0.781577	0.926006
Mode_of_Delivery	Ubiquinone and other terpenoid-quinone biosynthesis	Unscheduled Caesarean Delivery	-5.16999e-05	0.000187012	93	93	0.78288	0.926006
BMI_cat	Pentose and glucuronate interconversions	Overweight	1.24307e-05	4.57255e-05	93	93	0.786401	0.927239
Mode_of_Delivery	Tetracycline biosynthesis	Unscheduled Caesarean Delivery	1.17525e-07	4.32021e-07	93	93	0.786261	0.927239
Mode_of_Delivery	Toluene degradation	Vaginal Delivery	-1.29843e-05	4.85e-05	93	93	0.789573	0.930182
Mode_of_Delivery	Galactose metabolism	Unscheduled Caesarean Delivery	0.000152778	0.000575875	93	93	0.79143	0.930352
Mode_of_Delivery	Non-homologous end-joining	Vaginal Delivery	-9.64003e-06	3.63931e-05	93	93	0.791746	0.930352
Mode_of_Delivery	Propanoate metabolism	Vaginal Delivery	-4.67031e-05	0.000175492	93	93	0.790794	0.930352
Mode_of_Delivery	Base excision repair	Vaginal Delivery	-3.14976e-05	0.000120447	93	93	0.794343	0.931159
GDM	Biosynthesis of enediyne antibiotics	impairedglucose tolerance	1.44495e-07	5.52125e-07	93	93	0.794188	0.931159
Mode_of_Delivery	Folate biosynthesis	Unscheduled Caesarean Delivery	2.30222e-05	8.809e-05	93	93	0.794463	0.931159
BMI_cat	Propanoate metabolism	Obese	5.82257e-05	0.000223831	93	93	0.795398	0.931462
Mode_of_Delivery	Bacterial chemotaxis	Unscheduled Caesarean Delivery	-0.000255635	0.000987269	93	93	0.796322	0.93175
DNAext_batch	D-Arginine and D-ornithine metabolism	Batch 3	4.00388e-06	1.56052e-05	93	93	0.798136	0.933079
DNAext_batch	Cell cycle - Caulobacter	Batch 3	-4.6685e-05	0.000183318	93	93	0.799603	0.934002
Mode_of_Delivery	Fatty acid degradation	Vaginal Delivery	-7.1469e-05	0.000284099	93	93	0.801993	0.934413
GDM	Ubiquinone and other terpenoid-quinone biosynthesis	normal	-3.68158e-05	0.00014534	93	93	0.800649	0.934413
DNAext_batch	Valine, leucine and isoleucine biosynthesis	Batch 3	-3.45564e-05	0.000137033	93	93	0.801521	0.934413
GDM	Bacterial secretion system	impairedglucose tolerance	-8.2877e-05	0.000337522	93	93	0.806633	0.934419
Mode_of_Delivery	beta-Alanine metabolism	Vaginal Delivery	5.94373e-05	0.000242964	93	93	0.807336	0.934419
DNAext_batch	Cationic antimicrobial peptide (CAMP) resistance	Batch 3	4.46107e-05	0.000181	93	93	0.805921	0.934419
Mode_of_Delivery	Mannose type O-glycan biosynthesis	Unscheduled Caesarean Delivery	3.63499e-06	1.45682e-05	93	93	0.803572	0.934419
DNAext_batch	Mannose type O-glycan biosynthesis	Batch 3	-4.1392e-06	1.69514e-05	93	93	0.807686	0.934419
GDM	Novobiocin biosynthesis	impairedglucose tolerance	7.33347e-06	3.02096e-05	93	93	0.808789	0.934419
DNAext_batch	Penicillin and cephalosporin biosynthesis	Batch 3	7.2404e-06	2.90441e-05	93	93	0.803745	0.934419
Mode_of_Delivery	Pentose phosphate pathway	Vaginal Delivery	-3.82182e-05	0.000154372	93	93	0.80507	0.934419
GDM	Plant-pathogen interaction	normal	-1.6783e-05	6.82235e-05	93	93	0.806282	0.934419
BMI_cat	Vibrio cholerae infection	Obese	-5.93563e-06	2.43846e-05	93	93	0.808276	0.934419
Mode_of_Delivery	Propanoate metabolism	Unscheduled Caesarean Delivery	-4.81341e-05	0.000200951	93	93	0.811277	0.936507
GDM	Fatty acid biosynthesis	impairedglucose tolerance	3.38004e-05	0.000141948	93	93	0.812369	0.936982
DNAext_batch	Bacterial invasion of epithelial cells	Batch 2	2.09738e-06	9.157e-06	93	93	0.81939	0.942709
Mode_of_Delivery	Cyanoamino acid metabolism	Unscheduled Caesarean Delivery	-8.8103e-06	3.82642e-05	93	93	0.818458	0.942709
BMI_cat	Tuberculosis	Overweight	-6.42861e-06	2.80539e-05	93	93	0.819308	0.942709
BMI_cat	Photosynthesis - antenna proteins	Obese	-5.57298e-10	2.46805e-09	93	1	0.821901	0.944809
Mode_of_Delivery	D-Alanine metabolism	Unscheduled Caesarean Delivery	2.13062e-05	9.54466e-05	93	93	0.823902	0.946318
GDM	Steroid biosynthesis	impairedglucose tolerance	9.61571e-08	4.32863e-07	93	93	0.824743	0.946494
GDM	Pyruvate metabolism	normal	-2.3079e-05	0.000104625	93	93	0.825948	0.947087
Mode_of_Delivery	Biosynthesis of unsaturated fatty acids	Vaginal Delivery	2.53833e-05	0.000117848	93	93	0.829985	0.950605
DNAext_batch	Carbapenem biosynthesis	Batch 3	-1.0154e-05	4.72586e-05	93	93	0.830398	0.950605
Mode_of_Delivery	Benzoate degradation	Vaginal Delivery	6.14654e-05	0.000289219	93	93	0.832215	0.951102
Mode_of_Delivery	Metabolic pathways	Vaginal Delivery	0.00014036	0.000658677	93	93	0.83177	0.951102
Mode_of_Delivery	Vancomycin resistance	Vaginal Delivery	-2.56195e-05	0.000121266	93	93	0.83319	0.951427
Mode_of_Delivery	2-Oxocarboxylic acid metabolism	Vaginal Delivery	-1.13194e-05	5.41078e-05	93	93	0.834798	0.951745
GDM	Biosynthesis of antibiotics	impairedglucose tolerance	0.000105181	0.000512544	93	93	0.837902	0.951745
DNAext_batch	Carotenoid biosynthesis	Batch 3	1.27901e-05	6.14906e-05	93	93	0.835731	0.951745
GDM	Cationic antimicrobial peptide (CAMP) resistance	impairedglucose tolerance	-3.50802e-05	0.000171499	93	93	0.838418	0.951745
GDM	Clavulanic acid biosynthesis	impairedglucose tolerance	-7.23162e-10	3.5639e-09	93	2	0.839693	0.951745
Mode_of_Delivery	Phenylalanine metabolism	Vaginal Delivery	5.72319e-05	0.000276023	93	93	0.836243	0.951745
DNAext_batch	Phosphonate and phosphinate metabolism	Batch 3	-9.10798e-06	4.47711e-05	93	93	0.839287	0.951745
BMI_cat	Polycyclic aromatic hydrocarbon degradation	Obese	-8.24662e-06	4.03859e-05	93	93	0.838695	0.951745
GDM	Sesquiterpenoid and triterpenoid biosynthesis	impairedglucose tolerance	2.01732e-07	9.82153e-07	93	93	0.837759	0.951745
DNAext_batch	Alanine, aspartate and glutamate metabolism	Batch 2	-6.83335e-06	3.5726e-05	93	93	0.848775	0.953656
Mode_of_Delivery	Aminobenzoate degradation	Vaginal Delivery	2.21817e-05	0.000117157	93	93	0.850288	0.953656
BMI_cat	Biosynthesis of siderophore group nonribosomal peptides	Obese	-9.12112e-06	4.8586e-05	93	93	0.85154	0.953656
Mode_of_Delivery	Biotin metabolism	Vaginal Delivery	-2.21759e-05	0.000111926	93	93	0.843422	0.953656
Mode_of_Delivery	Carbon fixation pathways in prokaryotes	Unscheduled Caesarean Delivery	2.71751e-05	0.000137574	93	93	0.843889	0.953656
GDM	Furfural degradation	normal	-1.6643e-07	8.72955e-07	93	93	0.849259	0.953656
Mode_of_Delivery	Lysine degradation	Vaginal Delivery	-4.77833e-05	0.00025593	93	93	0.852342	0.953656
BMI_cat	Mannose type O-glycan biosynthesis	Obese	-3.14763e-06	1.6227e-05	93	93	0.846664	0.953656
Mode_of_Delivery	Microbial metabolism in diverse environments	Vaginal Delivery	-0.000221253	0.00116837	93	93	0.850261	0.953656
DNAext_batch	Nitrotoluene degradation	Batch 2	-5.94981e-06	3.18951e-05	93	93	0.852468	0.953656
Mode_of_Delivery	Penicillin and cephalosporin biosynthesis	Unscheduled Caesarean Delivery	4.7589e-06	2.49609e-05	93	93	0.849256	0.953656
Mode_of_Delivery	Polycyclic aromatic hydrocarbon degradation	Unscheduled Caesarean Delivery	6.82119e-06	3.62576e-05	93	93	0.851227	0.953656
DNAext_batch	Streptomycin biosynthesis	Batch 3	-1.62087e-05	8.58529e-05	93	93	0.850708	0.953656
Mode_of_Delivery	Tryptophan metabolism	Vaginal Delivery	-5.76392e-05	0.000290789	93	93	0.843354	0.953656
GDM	Vitamin B6 metabolism	normal	5.24483e-06	2.67569e-05	93	93	0.84507	0.953656
Mode_of_Delivery	Xylene degradation	Vaginal Delivery	-7.6662e-06	4.08322e-05	93	93	0.851526	0.953656
Mode_of_Delivery	Photosynthesis	Vaginal Delivery	2.81773e-05	0.000152497	93	93	0.853853	0.954428
GDM	Phosphonate and phosphinate metabolism	impairedglucose tolerance	-7.75524e-06	4.2421e-05	93	93	0.855383	0.954893
GDM	Steroid biosynthesis	normal	-5.5676e-08	3.0513e-07	93	93	0.855656	0.954893
GDM	Biofilm formation - Vibrio cholerae	normal	-5.06444e-05	0.000281131	93	93	0.857473	0.95537
GDM	Ether lipid metabolism	impairedglucose tolerance	-3.61057e-06	2.00352e-05	93	93	0.857421	0.95537
BMI_cat	Acarbose and validamycin biosynthesis	Overweight	-3.29957e-06	1.86443e-05	93	93	0.859954	0.955953
GDM	D-Arginine and D-ornithine metabolism	impairedglucose tolerance	2.57503e-06	1.47861e-05	93	93	0.862165	0.955953
Mode_of_Delivery	D-Glutamine and D-glutamate metabolism	Vaginal Delivery	7.72648e-06	4.40104e-05	93	93	0.861062	0.955953
DNAext_batch	Epithelial cell signaling in Helicobacter pylori infection	Batch 2	2.42551e-06	1.36466e-05	93	93	0.859358	0.955953
Mode_of_Delivery	NOD-like receptor signaling pathway	Vaginal Delivery	-8.56312e-06	4.94215e-05	93	93	0.862858	0.955953
GDM	Quorum sensing	normal	-5.98918e-05	0.000340646	93	93	0.86086	0.955953
GDM	Toluene degradation	normal	7.48159e-06	4.31608e-05	93	93	0.8628	0.955953
Mode_of_Delivery	Terpenoid backbone biosynthesis	Vaginal Delivery	-1.5087e-05	8.81768e-05	93	93	0.864557	0.957064
Mode_of_Delivery	Fructose and mannose metabolism	Unscheduled Caesarean Delivery	5.06671e-05	0.00030075	93	93	0.866619	0.95839
Mode_of_Delivery	Purine metabolism	Vaginal Delivery	-0.000100934	0.000601533	93	93	0.867148	0.95839
Mode_of_Delivery	Pentose phosphate pathway	Unscheduled Caesarean Delivery	2.93355e-05	0.000176767	93	93	0.868591	0.958445
DNAext_batch	Riboflavin metabolism	Batch 3	1.68047e-05	0.000100883	93	93	0.868104	0.958445
GDM	Biosynthesis of siderophore group nonribosomal peptides	impairedglucose tolerance	7.90909e-06	4.80907e-05	93	93	0.869763	0.958969
GDM	Oxidative phosphorylation	normal	-4.63322e-05	0.000283762	93	93	0.870692	0.959225
GDM	Carbon metabolism	impairedglucose tolerance	-4.15099e-05	0.000261087	93	93	0.87406	0.959461
DNAext_batch	Carotenoid biosynthesis	Batch 2	5.5947e-06	3.60129e-05	93	93	0.876916	0.959461
Mode_of_Delivery	Degradation of aromatic compounds	Vaginal Delivery	3.64165e-05	0.000229598	93	93	0.874357	0.959461
Mode_of_Delivery	Fatty acid biosynthesis	Vaginal Delivery	1.75062e-05	0.000112438	93	93	0.876646	0.959461
Mode_of_Delivery	Geraniol degradation	Vaginal Delivery	1.95537e-05	0.000124497	93	93	0.875573	0.959461
GDM	Proteasome	impairedglucose tolerance	-1.40617e-06	8.96842e-06	93	93	0.875786	0.959461
Mode_of_Delivery	Protein export	Vaginal Delivery	4.17768e-05	0.000268443	93	93	0.876701	0.959461
GDM	Sesquiterpenoid and triterpenoid biosynthesis	normal	-1.09695e-07	6.9233e-07	93	93	0.874488	0.959461
GDM	Type I polyketide structures	impairedglucose tolerance	-8.72897e-08	5.63104e-07	93	77	0.877181	0.959461
DNAext_batch	Taurine and hypotaurine metabolism	Batch 3	-7.42329e-06	4.83577e-05	93	93	0.878366	0.959993
BMI_cat	Atrazine degradation	Obese	-1.08784e-05	7.19051e-05	93	93	0.880111	0.961138
GDM	Biosynthesis of vancomycin group antibiotics	normal	2.03282e-06	1.42167e-05	93	93	0.886642	0.962513
Mode_of_Delivery	Cysteine and methionine metabolism	Vaginal Delivery	3.69013e-05	0.000260662	93	93	0.88776	0.962513
Mode_of_Delivery	DNA replication	Vaginal Delivery	-3.44736e-05	0.000234333	93	93	0.883395	0.962513
GDM	Legionellosis	normal	-6.01235e-06	4.26919e-05	93	93	0.88834	0.962513
Mode_of_Delivery	Methane metabolism	Vaginal Delivery	-1.07478e-05	7.5385e-05	93	93	0.88697	0.962513
GDM	NOD-like receptor signaling pathway	impairedglucose tolerance	-9.10287e-06	6.23922e-05	93	93	0.884352	0.962513
BMI_cat	NOD-like receptor signaling pathway	Obese	8.86793e-06	6.30347e-05	93	93	0.888457	0.962513
Mode_of_Delivery	Nucleotide excision repair	Vaginal Delivery	-1.57101e-05	0.000112287	93	93	0.889066	0.962513
Mode_of_Delivery	Phosphotransferase system (PTS)	Vaginal Delivery	-9.93482e-05	0.000700212	93	93	0.887512	0.962513
BMI_cat	Steroid biosynthesis	Obese	6.13842e-08	4.37321e-07	93	93	0.888708	0.962513
BMI_cat	Xylene degradation	Overweight	-4.99614e-06	3.45171e-05	93	93	0.88526	0.962513
DNAext_batch	2-Oxocarboxylic acid metabolism	Batch 3	9.56593e-06	7.20927e-05	93	93	0.894756	0.962615
GDM	Bacterial secretion system	normal	-3.23042e-05	0.000237923	93	93	0.892323	0.962615
Mode_of_Delivery	Biosynthesis of amino acids	Vaginal Delivery	9.84722e-05	0.000724034	93	93	0.892143	0.962615
GDM	Epithelial cell signaling in Helicobacter pylori infection	impairedglucose tolerance	-2.9971e-06	2.2078e-05	93	93	0.892343	0.962615
BMI_cat	Fluorobenzoate degradation	Obese	1.02244e-05	7.45303e-05	93	93	0.891214	0.962615
Mode_of_Delivery	Lipopolysaccharide biosynthesis	Unscheduled Caesarean Delivery	-3.95301e-05	0.00029629	93	93	0.894183	0.962615
GDM	Staurosporine biosynthesis	impairedglucose tolerance	-2.13293e-06	1.59487e-05	93	93	0.893931	0.962615
GDM	Streptomycin biosynthesis	normal	7.67194e-06	5.73419e-05	93	93	0.893886	0.962615
DNAext_batch	2-Oxocarboxylic acid metabolism	Batch 2	4.74084e-06	4.22222e-05	93	93	0.910867	0.968197
GDM	ABC transporters	impairedglucose tolerance	-9.84969e-05	0.00086547	93	93	0.909662	0.968197
GDM	Arachidonic acid metabolism	normal	1.24107e-06	1.16749e-05	93	93	0.915596	0.968197
Mode_of_Delivery	Bacterial secretion system	Vaginal Delivery	2.89385e-05	0.000267355	93	93	0.914063	0.968197
DNAext_batch	Carbon fixation pathways in prokaryotes	Batch 2	-1.01535e-05	9.37526e-05	93	93	0.914015	0.968197
Mode_of_Delivery	Carbon metabolism	Unscheduled Caesarean Delivery	-2.47053e-05	0.000236812	93	93	0.917161	0.968197
Mode_of_Delivery	Drug metabolism - other enzymes	Vaginal Delivery	-1.60131e-05	0.000137625	93	93	0.907651	0.968197
Mode_of_Delivery	Fatty acid biosynthesis	Unscheduled Caesarean Delivery	-1.42654e-05	0.00012875	93	93	0.91204	0.968197
GDM	Fluorobenzoate degradation	normal	-5.36931e-06	5.20017e-05	93	93	0.918009	0.968197
BMI_cat	Furfural degradation	Obese	1.2882e-07	1.25114e-06	93	93	0.918239	0.968197
GDM	Lipoic acid metabolism	normal	-3.15893e-06	2.68646e-05	93	93	0.906676	0.968197
Mode_of_Delivery	Monobactam biosynthesis	Unscheduled Caesarean Delivery	3.28526e-06	3.15093e-05	93	93	0.917209	0.968197
Mode_of_Delivery	Nicotinate and nicotinamide metabolism	Unscheduled Caesarean Delivery	-1.61003e-05	0.000135847	93	93	0.90594	0.968197
Mode_of_Delivery	Nitrotoluene degradation	Unscheduled Caesarean Delivery	5.7283e-06	4.68032e-05	93	93	0.902882	0.968197
GDM	Pathogenic Escherichia coli infection	normal	-8.19269e-11	6.93643e-10	93	8	0.906262	0.968197
Mode_of_Delivery	Peptidoglycan biosynthesis	Vaginal Delivery	-4.90293e-05	0.000420022	93	93	0.907352	0.968197
Mode_of_Delivery	Phosphotransferase system (PTS)	Unscheduled Caesarean Delivery	8.60172e-05	0.000801793	93	93	0.914822	0.968197
GDM	Photosynthesis - antenna proteins	impairedglucose tolerance	2.58555e-10	2.44289e-09	93	1	0.915962	0.968197
Mode_of_Delivery	Plant-pathogen interaction	Unscheduled Caesarean Delivery	-1.05308e-05	8.77847e-05	93	93	0.9048	0.968197
Mode_of_Delivery	Plant-pathogen interaction	Vaginal Delivery	8.61264e-06	7.66631e-05	93	93	0.910819	0.968197
DNAext_batch	Pyruvate metabolism	Batch 2	-1.12137e-05	9.17417e-05	93	93	0.903008	0.968197
Mode_of_Delivery	Ribosome	Vaginal Delivery	-0.000139464	0.00124507	93	93	0.91108	0.968197
BMI_cat	Sesquiterpenoid and triterpenoid biosynthesis	Obese	-1.20916e-07	9.92268e-07	93	93	0.903303	0.968197
Mode_of_Delivery	Starch and sucrose metabolism	Vaginal Delivery	4.37901e-05	0.000417305	93	93	0.916677	0.968197
Mode_of_Delivery	Steroid degradation	Vaginal Delivery	9.52008e-07	8.14457e-06	93	93	0.907227	0.968197
GDM	Xylene degradation	impairedglucose tolerance	-5.76098e-06	5.15485e-05	93	93	0.911282	0.968197
BMI_cat	Arginine biosynthesis	Obese	2.31024e-05	0.000226379	93	93	0.918959	0.968214
GDM	Glycerolipid metabolism	impairedglucose tolerance	-1.19065e-05	0.000121562	93	93	0.922208	0.970894
DNAext_batch	Alanine, aspartate and glutamate metabolism	Batch 3	5.4199e-06	6.10007e-05	93	93	0.929413	0.970915
BMI_cat	Caffeine metabolism	Overweight	1.39431e-08	1.54307e-07	93	93	0.928217	0.970915
DNAext_batch	Citrate cycle (TCA cycle)	Batch 3	-3.18061e-05	0.000347398	93	93	0.927269	0.970915
BMI_cat	Dioxin degradation	Overweight	2.49064e-06	2.8225e-05	93	93	0.929894	0.970915
GDM	Glycerolipid metabolism	normal	-8.19403e-06	8.56903e-05	93	93	0.924047	0.970915
Mode_of_Delivery	Histidine metabolism	Unscheduled Caesarean Delivery	-2.62527e-05	0.000281401	93	93	0.925893	0.970915
Mode_of_Delivery	Homologous recombination	Vaginal Delivery	-2.85022e-05	0.000314561	93	93	0.928019	0.970915
DNAext_batch	Legionellosis	Batch 2	-3.32659e-06	3.7435e-05	93	93	0.929402	0.970915
GDM	Linoleic acid metabolism	impairedglucose tolerance	1.56348e-06	1.63018e-05	93	93	0.923822	0.970915
BMI_cat	Other glycan degradation	Obese	-2.42224e-05	0.000274876	93	93	0.92999	0.970915
Mode_of_Delivery	Porphyrin and chlorophyll metabolism	Unscheduled Caesarean Delivery	-4.05145e-05	0.000457507	93	93	0.929646	0.970915
DNAext_batch	Methane metabolism	Batch 2	5.1268e-06	5.88254e-05	93	93	0.930757	0.97098
DNAext_batch	Ubiquinone and other terpenoid-quinone biosynthesis	Batch 3	1.8544e-05	0.000217604	93	93	0.93229	0.971318
Mode_of_Delivery	Vibrio cholerae infection	Vaginal Delivery	-1.62434e-06	1.91184e-05	93	93	0.932494	0.971318
GDM	Vibrio cholerae infection	impairedglucose tolerance	2.02602e-06	2.41361e-05	93	93	0.933303	0.971426
Mode_of_Delivery	Glycine, serine and threonine metabolism	Vaginal Delivery	-1.11227e-05	0.000134098	93	93	0.934093	0.971513
DNAext_batch	Inositol phosphate metabolism	Batch 3	-8.97118e-06	0.000111669	93	93	0.93616	0.972928
Mode_of_Delivery	Limonene and pinene degradation	Vaginal Delivery	8.75164e-06	0.000111936	93	93	0.937867	0.973232
Mode_of_Delivery	Pertussis	Vaginal Delivery	9.2839e-06	0.00011798	93	93	0.937466	0.973232
GDM	Bisphenol degradation	normal	-4.1322e-08	5.64641e-07	93	93	0.941835	0.976612
DNAext_batch	Epithelial cell signaling in Helicobacter pylori infection	Batch 3	1.66784e-06	2.33011e-05	93	93	0.943108	0.977196
Mode_of_Delivery	Galactose metabolism	Vaginal Delivery	3.36266e-05	0.000502916	93	93	0.946849	0.980038
GDM	Glycolysis / Gluconeogenesis	impairedglucose tolerance	2.18164e-05	0.000328919	93	93	0.947275	0.980038
BMI_cat	beta-Lactam resistance	Obese	-1.63829e-05	0.000253584	93	93	0.948642	0.980277
GDM	Biosynthesis of type II polyketide products	impairedglucose tolerance	-2.99983e-08	4.66961e-07	93	93	0.948931	0.980277
Mode_of_Delivery	Glutathione metabolism	Vaginal Delivery	1.07954e-05	0.000174009	93	93	0.950679	0.981346
BMI_cat	Clavulanic acid biosynthesis	Obese	-2.13689e-10	3.6006e-09	93	2	0.952816	0.981397
GDM	Proteasome	normal	-3.7478e-07	6.32193e-06	93	93	0.952868	0.981397
Mode_of_Delivery	Shigellosis	Vaginal Delivery	-7.56661e-09	1.25166e-07	93	93	0.951939	0.981397
Mode_of_Delivery	Carotenoid biosynthesis	Unscheduled Caesarean Delivery	3.07317e-06	5.28458e-05	93	93	0.953764	0.981586
GDM	Acarbose and validamycin biosynthesis	normal	1.03812e-06	1.96274e-05	93	93	0.957944	0.982946
Mode_of_Delivery	Mismatch repair	Vaginal Delivery	1.412e-05	0.000266349	93	93	0.957847	0.982946
BMI_cat	Riboflavin metabolism	Obese	-5.15135e-06	9.65723e-05	93	93	0.957586	0.982946
GDM	Type I polyketide structures	normal	-2.12214e-08	3.96938e-07	93	77	0.95749	0.982946
Mode_of_Delivery	Flagellar assembly	Unscheduled Caesarean Delivery	3.97421e-05	0.000831285	93	93	0.961983	0.984887
BMI_cat	Streptomycin biosynthesis	Overweight	-2.61158e-06	5.44698e-05	93	93	0.961873	0.984887
DNAext_batch	Tuberculosis	Batch 2	-1.2529e-06	2.58966e-05	93	93	0.961528	0.984887
Mode_of_Delivery	Aminoacyl-tRNA biosynthesis	Vaginal Delivery	6.4316e-05	0.00157055	93	93	0.967432	0.988106
Mode_of_Delivery	Fructose and mannose metabolism	Vaginal Delivery	1.05682e-05	0.000262647	93	93	0.968	0.988106
DNAext_batch	NOD-like receptor signaling pathway	Batch 2	1.57756e-06	3.85653e-05	93	93	0.967468	0.988106
BMI_cat	Sphingolipid metabolism	Obese	4.67961e-06	0.000114582	93	93	0.96752	0.988106
GDM	Quorum sensing	impairedglucose tolerance	-1.75537e-05	0.000483247	93	93	0.97111	0.990546
GDM	Biosynthesis of type II polyketide backbone	impairedglucose tolerance	-5.68769e-09	1.84654e-07	93	67	0.975501	0.993971
Mode_of_Delivery	Tuberculosis	Unscheduled Caesarean Delivery	1.15086e-06	3.80009e-05	93	93	0.975912	0.993971
BMI_cat	Fatty acid elongation	Overweight	-1.04523e-10	3.71881e-09	93	13	0.977644	0.994248
Mode_of_Delivery	Nonribosomal peptide structures	Vaginal Delivery	-4.08248e-07	1.41504e-05	93	93	0.977052	0.994248
DNAext_batch	Toluene degradation	Batch 3	1.75875e-06	6.46209e-05	93	93	0.978352	0.994248
GDM	Lipopolysaccharide biosynthesis	normal	-5.66431e-06	0.000230268	93	93	0.980433	0.995628
Mode_of_Delivery	Biofilm formation - Vibrio cholerae	Vaginal Delivery	5.72536e-06	0.000315908	93	93	0.985583	0.996446
Mode_of_Delivery	Carbon fixation in photosynthetic organisms	Vaginal Delivery	2.74686e-06	0.000129949	93	93	0.983186	0.996446
Mode_of_Delivery	Fatty acid metabolism	Vaginal Delivery	-4.3299e-06	0.000216964	93	93	0.984125	0.996446
GDM	Porphyrin and chlorophyll metabolism	impairedglucose tolerance	1.10276e-05	0.000504405	93	93	0.982609	0.996446
DNAext_batch	Staurosporine biosynthesis	Batch 3	3.2821e-07	1.68322e-05	93	93	0.984489	0.996446
Mode_of_Delivery	Toluene degradation	Unscheduled Caesarean Delivery	1.04724e-06	5.5536e-05	93	93	0.985	0.996446
Mode_of_Delivery	Biosynthesis of type II polyketide products	Unscheduled Caesarean Delivery	-5.53833e-09	4.23545e-07	93	93	0.989598	0.998304
GDM	Nonribosomal peptide structures	normal	1.6504e-07	1.25926e-05	93	93	0.989574	0.998304
Mode_of_Delivery	Novobiocin biosynthesis	Unscheduled Caesarean Delivery	-4.00948e-07	2.74009e-05	93	93	0.98836	0.998304
Mode_of_Delivery	Epithelial cell signaling in Helicobacter pylori infection	Vaginal Delivery	1.81994e-07	1.74882e-05	93	93	0.991722	0.998982
Mode_of_Delivery	RNA polymerase	Vaginal Delivery	-1.09303e-06	0.000102075	93	93	0.991482	0.998982
Mode_of_Delivery	Amino sugar and nucleotide sugar metabolism	Vaginal Delivery	-9.86568e-07	0.00062032	93	93	0.998735	0.999801
BMI_cat	Bacterial invasion of epithelial cells	Overweight	3.14433e-08	9.91985e-06	93	93	0.997478	0.999801
Mode_of_Delivery	Glycolysis / Gluconeogenesis	Unscheduled Caesarean Delivery	3.44076e-07	0.000298337	93	93	0.999083	0.999801
Mode_of_Delivery	Glyoxylate and dicarboxylate metabolism	Vaginal Delivery	-2.86961e-07	0.00042267	93	93	0.99946	0.999801
GDM	Inositol phosphate metabolism	normal	-1.35825e-07	7.45847e-05	93	93	0.998551	0.999801
DNAext_batch	NOD-like receptor signaling pathway	Batch 3	4.92218e-07	6.58487e-05	93	93	0.994054	0.999801
Mode_of_Delivery	Photosynthesis - antenna proteins	Vaginal Delivery	-4.83402e-13	1.93504e-09	93	1	0.999801	0.999801
Mode_of_Delivery	Pyrimidine metabolism	Vaginal Delivery	-2.34257e-06	0.000753366	93	93	0.997526	0.999801
Mode_of_Delivery	Selenocompound metabolism	Vaginal Delivery	2.43151e-07	0.000101712	93	93	0.998098	0.999801
Mode_of_Delivery	Valine, leucine and isoleucine degradation	Vaginal Delivery	-1.89814e-06	0.000388564	93	93	0.996114	0.999801
